# Supplementary material for: A novel free-air diesel and ozone enrichment (FADOE) research platform
Source: MethodsX. 2024 Feb 27;12:102635. doi: 10.1016/j.mex.2024.102635 (PMC10918276; doi:10.1016/j.mex.2024.102635)
Supplement: Supplementary file 1 [file mmc1.zip]

Archive with 1 entries (1 files):
- 2023_FADOE_data_MethodsX.csv
