# Supplementary material for: A novel free-air diesel and ozone enrichment (FADOE) research platform
Source: MethodsX. 2024 Feb 27;12:102635. doi: 10.1016/j.mex.2024.102635 (PMC10918276; doi:10.1016/j.mex.2024.102635)
Supplement: Supplementary file 1 [file mmc1.zip › 2023_FADOE_data_MethodsX.csv]

Date	Time	Ring	Rep	Treatment2	wind_speed	wind_direction	Ozone	NO	NO2	NOx	O3 (%)	NO2 (%)	O3 Target	NO2 Target	O3 Active	NO2 Active	Gen Pwr	Purge Time (s)	Sample Time (s)
05/05/2023	04:15:00	1	1	Combined	0.020757	186.444243	29.825846	11.477865	12.828776	24.423828	100	100	70	90	1	1	1	120	60
05/05/2023	04:18:00	2	1	Ozone	0.961694	197.517527	21.57541	12.662209	14.277675	27.029264	100	100	70	90	1	1	1	120	60
05/05/2023	04:21:00	3	1	Control	0.183551	190.191912	29.761142	11.75397	13.803151	25.672387	100	100	70	90	1	1	1	120	60
05/05/2023	04:24:00	4	1	Diesel	0.011803	205.646464	32.389323	10.299479	13.238932	23.613281	100	100	70	90	1	1	1	120	60
05/05/2023	04:27:00	5	2	Ozone	-0.000814	188.684213	27.058919	7.809245	12.58138	20.481771	100	100	70	90	1	1	1	120	60
05/05/2023	04:30:00	6	2	Combined	0.033781	201.011346	24.658203	7.815755	12.835286	20.725911	100	100	70	90	1	1	1	120	60
05/05/2023	04:33:00	7	2	Diesel	0.042735	184.511738	19.547526	14.277344	14.820964	29.235026	100	100	70	90	1	1	1	120	60
05/05/2023	04:36:00	8	2	Control	0.00476	173.895526	29.644465	10.126457	13.642082	24.000265	100	100	70	90	1	1	1	120	60
05/05/2023	04:39:00	9	3	Combined	0.050642	162.84576	25.79886	17.213115	15.548156	32.8125	100	100	70	90	1	1	1	120	60
05/05/2023	04:42:00	10	3	Ozone	0.060249	176.796771	26.167072	59.887295	1.341573	61.504226	100	100	70	90	1	1	1	120	60
05/05/2023	04:45:00	11	3	Control	0.049654	39.227222	26.196289	13.092448	14.632161	27.848307	100	100	70	90	1	1	1	120	60
05/05/2023	04:48:00	12	3	Diesel	0.05291	189.679749					100	100	70	90	1	1	1	120	60
05/05/2023	04:51:00	1	1	Combined	0.019129	184.649344	22.558594	13.167318	16.266276	29.573568	100	100	70	90	1	1	1	120	60
05/05/2023	04:55:00	2	1	Ozone	0.155474	197.597232	25.211589	14.114583	15.657552	29.83724	100	100	70	90	1	1	1	120	60
05/05/2023	04:58:00	3	1	Control	0.665853	99.02115	21.940104	14.755859	15.85612	30.716146	100	100	70	90	1	1	1	120	60
05/05/2023	05:01:00	4	1	Diesel	0.024013	193.219782	23.282878	13.808594	15.436198	29.274089	100	100	70	90	1	1	1	120	60
05/05/2023	05:04:00	5	2	Ozone	0.00814	178.491129	24.454753	11.197917	15.032552	26.227214	100	100	70	90	1	1	1	120	60
05/05/2023	05:07:00	6	2	Combined	0.458689	197.15802	22.257487	10.983073	14.895833	25.846354	100	100	70	90	1	1	1	120	60
05/05/2023	05:10:00	7	2	Diesel	0.037444	174.307439	18.497721	17.965495	16.152344	34.342448	100	100	70	90	1	1	1	120	60
05/05/2023	05:13:00	8	2	Control	1.619862	195.093722	17.301432	14.082031	14.941406	29.150391	100	100	70	90	1	1	1	120	60
05/05/2023	05:16:00	9	3	Combined	0.403744	164.278844	16.438802	21.025391	16.162109	37.330729	100	100	70	90	1	1	1	120	60
05/05/2023	05:19:00	10	3	Ozone	1.006809	165.516302	21.467823	25.562765	13.959878	39.592161	100	100	70	90	1	1	1	120	60
05/05/2023	05:22:00	11	3	Control	0.046805	40.784956	22.420247	29.472656	12.148437	41.744792	100	100	70	90	1	1	1	120	60
05/05/2023	05:25:00	12	3	Diesel	0.056083	168.014589					100	100	70	90	1	1	1	120	60
05/05/2023	05:28:00	1	1	Combined	0.026455	183.232163	17.358398	18.079427	15.029297	33.255208	100	100	70	90	1	1	1	120	60
05/05/2023	05:31:00	2	1	Ozone	0.906797	191.837728	19.816081	17.122396	15.113932	32.317708	100	100	70	90	1	1	1	120	60
05/05/2023	05:34:00	3	1	Control	1.046805	159.096173	17.333984	17.259115	15.628255	32.96875	100	100	70	90	1	1	1	120	60
05/05/2023	05:37:00	4	1	Diesel	0.021571	171.075409	17.10612	17.099609	15.361328	32.5	100	100	70	90	1	1	1	120	60
05/05/2023	05:40:00	5	2	Ozone	0.010175	174.734934	18.408203	15.478516	15.481771	30.979818	100	100	70	90	1	1	1	120	60
05/05/2023	05:43:00	6	2	Combined	0.039072	184.432666	19.376628	14.251302	15.296224	29.667969	100	100	70	90	1	1	1	120	60
05/05/2023	05:46:00	7	2	Diesel	0.23199	179.568027	15.211202	18.958554	15.807071	34.901351	100	100	70	90	1	1	1	120	60
05/05/2023	05:49:00	8	2	Control	0.814001	176.146263	16.080729	13.828125	14.866536	28.847656	100	100	70	90	1	1	1	120	60
05/05/2023	05:52:00	9	3	Combined	0.050061	171.130495	15.340169	22.008464	15.957031	37.96224	100	100	70	90	1	1	1	120	60
05/05/2023	05:55:00	10	3	Ozone	0.106634	171.320823	16.951497	25.947266	14.355469	40.423177	100	100	70	90	1	1	1	120	60
05/05/2023	05:58:00	11	3	Control	0.046398	40.670759	14.013672	28.304036	12.604167	40.992839	100	100	70	90	1	1	1	120	60
05/05/2023	06:01:00	12	3	Diesel	0.056083	173.031996					100	100	70	90	1	1	1	120	60
05/05/2023	06:04:00	1	1	Combined	0.024827	156.144672	17.325846	19.671224	15.214844	34.944661	100	100	70	90	1	1	1	120	60
05/05/2023	06:07:00	2	1	Ozone	0.169719	164.750247	18.074544	16.614583	15.08138	31.848958	100	100	70	90	1	1	1	120	60
05/05/2023	06:10:00	3	1	Control	0.030008	158.932641	13.133938	16.83991	14.863612	31.852489	100	100	70	90	1	1	1	120	60
05/05/2023	06:13:00	4	1	Diesel	0.021418	170.892649	16.793673	14.834144	14.581199	29.575435	100	100	70	90	1	1	1	120	60
05/05/2023	06:16:00	5	2	Ozone	0.000407	174.761287	16.739909	14.895833	15.302734	30.253906	100	100	70	90	1	1	1	120	60
05/05/2023	06:19:00	6	2	Combined	0.030008	184.704539	11.727026	15.108581	14.449815	29.727225	100	100	70	90	1	1	1	120	60
05/05/2023	06:22:00	7	2	Diesel	0.045037	167.468255	15.31282	19.089395	16.428663	35.742187	100	100	70	90	1	1	1	120	60
05/05/2023	06:25:00	8	2	Control	0.002202	163.925785	12.086962	16.531122	15.317623	31.903176	100	100	70	90	1	1	1	120	60
05/05/2023	06:28:00	9	3	Combined	0.04884	171.071934	12.670898	17.226562	17.060547	34.202474	100	100	70	90	1	1	1	120	60
05/05/2023	06:31:00	10	3	Ozone	0.061864	171.036792	12.646484	21.337891	15.527344	36.907552	100	100	70	90	1	1	1	120	60
05/05/2023	06:34:00	11	3	Control	0.044363	40.635608	9.570312	26.754557	14.436849	41.363932	100	100	70	90	1	1	1	120	60
05/05/2023	06:37:00	12	3	Diesel	0.051689	172.863904					100	100	70	90	1	1	1	120	60
05/05/2023	06:40:00	1	1	Combined	0.020757	156.25009	12.532552	18.795573	16.878255	35.686849	100	100	70	90	1	1	1	120	60
05/05/2023	06:43:00	2	1	Ozone	0.311355	164.952283	12.345378	19.53125	17.011719	36.790365	100	100	70	90	1	1	1	120	60
05/05/2023	06:46:00	3	1	Control	0.675214	158.788716	14.241536	20.641276	17.03776	37.626953	100	100	70	90	1	1	1	120	60
05/05/2023	06:49:00	4	1	Diesel	0.019416	172.093653	15.825115	17.046619	17.069032	34.061219	100	100	70	90	1	1	1	120	60
05/05/2023	06:53:00	5	2	Ozone	0.004884	175.449376	15.454102	14.895833	16.767578	31.735026	100	100	70	90	1	1	1	120	60
05/05/2023	06:56:00	6	2	Combined	0.031339	184.977281	10.245768	15.621745	16.595052	32.203776	100	100	70	90	1	1	1	120	60
05/05/2023	06:59:00	8	2	Control	0.196988	169.701603	13.183594	15.507812	16.875	32.382812	100	100	70	90	1	1	1	120	60
05/05/2023	07:02:00	7	2	Diesel	0.048433	194.221096	13.427734	18.160807	17.718099	36.035156	100	100	70	90	1	1	1	120	60
05/05/2023	07:05:00	9	3	Combined	0.047212	186.312486	18.481445	17.591146	17.119141	34.713542	100	100	70	90	1	1	1	120	60
05/05/2023	07:08:00	10	3	Ozone	0.862027	172.597449	15.926107	23.248698	14.53776	37.848307	100	100	70	90	1	1	1	120	60
05/05/2023	07:11:00	11	3	Control	0.039072	40.579992	17.80599	26.295573	13.203125	39.602865	100	100	70	90	1	1	1	120	60
05/05/2023	07:14:00	12	3	Diesel	0.058201	174.313292					100	100	70	90	1	1	1	120	60
05/05/2023	07:17:00	1	1	Combined	0.018722	192.478991	20.23112	16.735026	15.914714	32.753906	100	100	70	90	1	1	1	120	60
05/05/2023	07:20:00	2	1	Ozone	0.615905	198.351137	18.546683	14.517162	15.612193	30.279841	100	100	70	90	1	1	1	120	60
05/05/2023	07:23:00	3	1	Control	0.247203	158.773361	20.003522	12.176614	15.993212	28.189037	100	100	70	90	1	1	1	120	60
05/05/2023	07:26:00	4	1	Diesel	0.019943	194.739449	16.886393	12.161458	15.595703	27.80599	100	100	70	90	1	1	1	120	60
05/05/2023	07:29:00	5	2	Ozone	-0.000407	222.883817	18.701172	12.005208	15.768229	27.766927	100	100	70	90	1	1	1	120	60
05/05/2023	07:32:00	6	2	Combined	0.029304	236.987122	18.196615	13.352865	15.78125	29.244792	100	100	70	90	1	1	1	120	60
05/05/2023	07:35:00	8	2	Control	0.942206	265.067308	22.639974	11.360677	15.709635	27.086589	100	100	70	90	1	1	1	120	60
05/05/2023	07:38:00	7	2	Diesel	0.040293	226.530368	26.863607	12.851562	15.895182	28.867187	100	100	70	90	1	1	1	120	60
05/05/2023	07:41:00	9	3	Combined	0.0407	200.803453	25.276693	12.558594	15.429687	27.988281	100	100	70	90	1	1	1	120	60
05/05/2023	07:44:00	10	3	Ozone	0.060643	244.823921	21.004232	19.345703	13.040365	32.496745	100	100	70	90	1	1	1	120	60
05/05/2023	07:47:00	11	3	Control	0.043836	39.536016	23.693648	25.726819	11.324923	37.189421	100	100	70	90	1	1	1	120	60
05/05/2023	07:50:00	12	3	Diesel	0.0536	292.443269					100	100	70	90	1	1	1	120	60
05/05/2023	07:53:00	1	1	Combined	0.020488	232.925522	25.001655	13.906912	14.909958	28.932733	100	100	70	90	1	1	1	120	60
05/05/2023	07:56:00	2	1	Ozone	1.139935	208.226846	26.415215	12.04854	14.955815	27.103612	100	100	70	90	1	1	1	120	60
05/05/2023	07:59:00	3	1	Control	1.232811	249.696578	26.11104	11.670722	14.658043	26.495261	100	100	70	90	1	1	1	120	60
05/05/2023	08:02:00	4	1	Diesel	0.015873	204.317151	25.170898	10.963542	14.674479	25.579427	100	100	70	90	1	1	1	120	60
05/05/2023	08:05:00	5	2	Ozone	-0.002035	232.833518	24.210612	9.951172	14.264323	24.36849	100	100	70	90	1	1	1	120	60
05/05/2023	08:08:00	6	2	Combined	0.032905	206.370196	23.139566	10.41777	13.787738	24.337924	100	100	70	90	1	1	1	120	60
05/05/2023	08:11:00	8	2	Control	0.203967	197.834896	23.94179	12.762551	13.579022	26.376793	100	100	70	90	1	1	1	120	60
05/05/2023	08:14:00	7	2	Diesel	0.038665	197.79634	23.502604	15.071615	14.508464	29.775391	100	100	70	90	1	1	1	120	60
05/05/2023	08:17:00	9	3	Combined	0.04884	258.796626	22.444661	16.110026	15.452474	31.669922	100	100	70	90	1	1	1	120	60
05/05/2023	08:20:00	10	3	Ozone	0.059422	183.727011	25.341797	22.97526	12.451172	35.589193	100	100	70	90	1	1	1	120	60
05/05/2023	08:23:00	11	3	Control	0.042328	39.520031	26.359049	28.453776	9.811198	38.352865	100	100	70	90	1	1	1	120	60
05/05/2023	08:26:00	12	3	Diesel	0.055846	187.997318					100	100	70	90	1	1	1	120	60
05/05/2023	08:29:00	1	1	Combined	0.289936	201.610161	26.276152	11.907442	13.615599	25.542903	100	100	70	90	1	1	1	120	60
05/05/2023	08:32:00	2	1	Ozone	1.843712	212.535757	23.046875	6.162109	12.744141	18.997396	100	100	70	90	1	1	1	120	60
05/05/2023	08:35:00	3	1	Control	0.759463	207.470655	23.543294	1.875	11.884766	13.876953	100	100	70	90	1	1	1	120	60
05/05/2023	08:39:00	4	1	Diesel	0.249491	244.784991	23.144531	0.003255	11.357422	11.845703	100	100	70	90	1	1	1	120	60
05/05/2023	08:42:00	5	2	Ozone	0.009768	253.502708	19.816081	0.120443	12.613932	12.936198	100	100	70	90	1	1	1	120	60
05/05/2023	08:45:00	6	2	Combined	0.317053	208.111872	19.148763	0.260417	13.880208	14.410807	100	100	70	90	1	1	1	120	60
05/05/2023	08:48:00	8	2	Control	0.009768	207.447228	20.288086	0.358073	14.697266	15.266927	100	100	70	90	1	1	1	120	60
05/05/2023	08:51:00	7	2	Diesel	0.496134	202.122595	18.497721	5.384115	14.775391	20.299479	100	100	70	90	1	1	1	120	60
05/05/2023	08:54:00	9	3	Combined	0.047212	172.355363	25.577799	11.002604	14.889323	25.914714	100	100	70	90	1	1	1	120	60
05/05/2023	08:57:00	10	3	Ozone	0.060236	221.982125	27.815755	22.942708	11.953125	35.013021	100	100	70	90	1	1	1	120	60
05/05/2023	09:00:00	11	3	Control	0.046564	39.345689	24.265095	27.668167	9.692797	37.427172	100	100	70	90	1	1	0	120	60
05/05/2023	09:03:00	12	3	Diesel	0.044494	180.511948					100	100	70	90	1	1	0	120	60
05/05/2023	09:06:00	1	1	Combined	-0.000814	200.67462	32.796224	10.615234	13.684896	24.38151	100	100	70	0	1	0	0	120	60
05/05/2023	09:09:00	2	1	Ozone	1.243793	194.929759	33.243815	4.361979	12.278646	16.754557	100	100	70	0	1	0	0	120	60
05/05/2023	09:12:00	3	1	Control	0.289377	191.8875	30.786133	2.229818	10.413411	12.838542	100	100	70	0	1	0	0	120	60
05/05/2023	09:15:00	4	1	Diesel	0.009768	200.030448	33.365885	2.018229	9.078776	11.451823	100	100	70	0	1	0	0	120	60
05/05/2023	09:18:00	5	2	Ozone	0.035429	186.413288	32.538742	2.023566	8.068648	10.332351	100	100	70	0	1	0	0	120	60
05/05/2023	09:21:00	6	2	Combined	0.103785	191.060522	30.452474	2.698568	7.360026	10.247396	100	100	70	0	1	0	0	120	60
05/05/2023	09:24:00	8	2	Control	1.142043	159.233782	31.567383	4.13737	7.298177	11.624349	100	100	70	0	1	0	0	120	60
05/05/2023	09:27:00	7	2	Diesel	0.128516	177.540223	33.343816	4.356462	7.084216	11.679025	100	100	70	0	1	0	0	120	60
05/05/2023	09:30:00	9	3	Combined	0.027823	168.225708	33.155097	4.802766	6.019467	11.033555	100	100	70	0	1	0	0	120	60
05/05/2023	09:33:00	10	3	Ozone	1.692308	164.715154	30.834961	11.728516	2.360026	14.235026	100	100	70	0	1	0	0	120	60
05/05/2023	09:36:00	11	3	Control	0.032627	39.449616	32.002433	18.842853	0.323386	19.351947	100	100	70	0	1	0	0	120	60
05/05/2023	09:39:00	12	3	Diesel	0.790395	170.893769					100	100	70	0	1	0	0	120	60
05/05/2023	09:42:00	1	1	Combined	0.005291	169.549345	33.048503	3.694661	2.692057	6.640625	50	0	70	0	1	0	0	120	60
05/05/2023	09:45:00	2	1	Ozone	1.141229	162.132548	33.748372	1.383464	2.288411	4.000651	50	0	70	0	1	0	0	120	60
05/05/2023	09:48:00	3	1	Control	1.505495	180.017099	35.89681	1.162109	1.966146	3.492839	50	0	70	0	1	0	0	120	60
05/05/2023	09:51:00	4	1	Diesel	0.006512	201.135568	33.951823	1.432292	1.572266	3.297526	50	0	70	0	1	0	0	120	60
05/05/2023	09:54:00	5	2	Ozone	0.037037	196.462545	36.189779	1.738281	1.39974	3.434245	50	0	70	0	1	0	0	120	60
05/05/2023	09:57:00	6	2	Combined	1.509696	196.65308	36.364539	2.141817	1.47643	4.025424	50	0	70	0	1	0	0	120	60
05/05/2023	10:00:00	8	2	Control	0.928368	171.15099	36.572266	3.085937	1.953125	5.361328	50	0	70	0	1	0	0	120	60
05/05/2023	10:03:00	7	2	Diesel	1.611929	193.31669	35.89281	2.297405	2.208024	4.892744	50	0	70	0	1	0	0	120	60
05/05/2023	10:06:00	9	3	Combined	0.312983	167.968209	36.189779	2.900391	1.95638	5.14974	50	0	70	0	1	0	0	120	60
05/05/2023	10:09:00	10	3	Ozone	0.884125	161.702257	36.485015	10.274718	-0.147285	9.768827	50	0	70	0	1	0	0	120	60
05/05/2023	10:12:00	11	3	Control	0.041107	82.439532	38.28125	17.88737	-0.15625	16.077474	50	0	70	0	1	0	0	120	60
05/05/2023	10:15:00	12	3	Diesel	0.046805	175.311767					50	0	70	0	1	0	0	120	60
05/05/2023	10:18:00	1	1	Combined	0.00814	204.549841	37.190755	3.515625	1.246745	5.055339	100	0	70	0	1	0	0	120	60
05/05/2023	10:21:00	2	1	Ozone	2.860546	179.455646	36.725154	1.331967	1.155866	2.740779	100	0	70	0	1	0	0	120	60
05/05/2023	10:24:00	3	1	Control	2.687424	185.475297	37.093099	1.263021	1.09375	2.587891	100	0	70	0	1	0	0	120	60
05/05/2023	10:27:00	4	1	Diesel	1.582418	214.007304	38.232422	1.754557	0.836589	2.880859	100	0	70	0	1	0	0	120	60
05/05/2023	10:30:00	5	2	Ozone	0.035002	202.102094	38.183594	2.02474	0.813802	3.180339	100	0	70	0	1	0	0	120	60
05/05/2023	10:34:00	6	2	Combined	2.253968	195.761221	38.932292	2.363281	1.41276	4.088542	100	0	70	0	1	0	0	120	60
05/05/2023	10:37:00	8	2	Control	2.486366	175.356198	40.454102	2.832031	1.914062	5.042318	100	0	70	0	1	0	0	120	60
05/05/2023	10:40:00	7	2	Diesel	3.224257	189.114185	40.022786	1.888021	1.940104	4.192708	100	0	70	0	1	0	0	120	60
05/05/2023	10:43:00	9	3	Combined	0.025641	263.279476	39.575195	2.35026	1.39974	4.085286	100	0	70	0	1	0	0	120	60
05/05/2023	10:46:00	10	3	Ozone	0.904942	184.391773	38.862385	10.085809	-0.163294	9.269339	100	0	70	0	1	0	0	120	60
05/05/2023	10:49:00	11	3	Control	0.035829	83.082529	39.214588	17.270748	-0.150487	15.192751	100	0	70	0	1	0	0	120	60
05/05/2023	10:52:00	12	3	Diesel	0.045991	255.824645					100	0	70	0	1	0	0	120	60
05/05/2023	10:55:00	1	1	Combined	0.003256	235.80901	41.300456	2.776693	1.33138	4.397786	100	0	70	0	1	0	0	120	60
05/05/2023	10:58:00	2	1	Ozone	1.540663	216.881554	39.37468	0.886911	1.181481	2.330943	100	0	70	0	1	0	0	120	60
05/05/2023	11:01:00	3	1	Control	2.16945	213.638369	40.237685	0.897113	0.966631	2.138506	100	0	70	0	1	0	0	120	60
05/05/2023	11:04:00	4	1	Diesel	0.853666	209.067009	41.27218	1.195048	0.996425	2.449682	100	0	70	0	1	0	0	120	60
05/05/2023	11:07:00	5	2	Ozone	0.029711	205.152804	38.598633	1.878255	0.755208	2.97526	100	0	70	0	1	0	0	120	60
05/05/2023	11:10:00	6	2	Combined	0.335275	211.29124	39.814933	2.282915	1.383197	4.050333	100	0	70	0	1	0	0	120	60
05/05/2023	11:13:00	8	2	Control	0.498983	195.169342	40.185547	3.151042	1.731771	5.16276	100	0	70	0	1	0	0	120	60
05/05/2023	11:16:00	7	2	Diesel	1.857957	193.948693	39.607747	1.897786	1.897786	4.108073	100	0	70	0	1	0	0	120	60
05/05/2023	11:19:00	9	3	Combined	0.080993	277.530358	38.850911	2.623698	1.614583	4.505208	100	0	70	0	1	0	0	120	60
05/05/2023	11:22:00	10	3	Ozone	1.145706	193.078028	39.314779	9.781901	-0.14974	9.101562	100	0	70	0	1	0	0	120	60
05/05/2023	11:25:00	11	3	Control	0.055045	82.273211	40.247182	16.588755	-0.124872	14.882172	100	0	70	0	1	0	0	120	60
05/05/2023	11:28:00	12	3	Diesel	0.04477	178.441854					100	0	70	0	1	0	0	120	60
05/05/2023	11:31:00	1	1	Combined	1.255596	205.948525	39.998372	3.04362	1.009115	4.313151	100	0	70	0	1	0	0	120	60
05/05/2023	11:34:00	2	1	Ozone	3.368335	204.835241	39.046224	0.791016	0.898437	2.027995	100	0	70	0	1	0	0	120	60
05/05/2023	11:37:00	3	1	Control	2.724075	184.989771	39.815612	0.834216	0.685249	1.863745	100	0	70	0	1	0	0	120	60
05/05/2023	11:40:00	4	1	Diesel	2.21978	195.909699	38.395182	1.132812	0.605469	2.099609	100	0	70	0	1	0	0	120	60
05/05/2023	11:43:00	5	2	Ozone	0.026622	204.235152	38.718302	1.751409	0.448258	2.580686	100	0	70	0	1	0	0	120	60
05/05/2023	11:46:00	6	2	Combined	2.133855	213.081759	37.821107	1.976298	1.122219	3.419624	100	0	70	0	1	0	0	120	60
05/05/2023	11:49:00	8	2	Control	0.452971	186.629295	38.950435	3.128202	1.7354	5.10374	100	0	70	0	1	0	0	120	60
05/05/2023	11:52:00	7	2	Diesel	2.044276	191.154829	36.669121	2.007556	2.058786	4.437756	100	0	70	0	1	0	0	120	60
05/05/2023	11:55:00	9	3	Combined	0.035816	244.162322	37.589518	2.871094	1.777344	4.876302	100	0	70	0	1	0	0	120	60
05/05/2023	11:58:00	10	3	Ozone	2.076516	170.455176	37.556966	9.38151	-0.126953	8.746745	100	0	70	0	1	0	0	120	60
05/05/2023	12:01:00	11	3	Control	0.038286	81.593136	38.210077	15.409825	-0.105932	13.618909	100	0	70	0	1	0	0	120	60
05/05/2023	12:04:00	12	3	Diesel	0.049441	216.789279					100	0	70	0	1	0	0	120	60
05/05/2023	12:07:00	1	1	Combined	1.575499	199.586364	39.851888	2.639974	0.804036	3.720703	100	0	70	0	1	0	0	120	60
05/05/2023	12:10:00	2	1	Ozone	2.322344	198.605279	40.486654	0.680339	0.667318	1.757812	100	0	70	0	1	0	0	120	60
05/05/2023	12:13:00	3	1	Control	1.794465	220.03009	37.841797	0.826823	0.455729	1.715495	100	0	70	0	1	0	0	120	60
05/05/2023	12:16:00	4	1	Diesel	2.573464	210.155289	38.549805	1.363932	0.384115	2.093099	100	0	70	0	1	0	0	120	60
05/05/2023	12:19:00	5	2	Ozone	0.037037	249.928329	39.754232	2.122396	0.270182	2.724609	100	0	70	0	1	0	0	120	60
05/05/2023	12:23:00	6	2	Combined	0.925685	213.716166	38.201801	2.198093	1.016287	3.628178	100	0	70	0	1	0	0	120	60
05/05/2023	12:26:00	8	2	Control	1.553928	243.108699	38.468424	5.491536	2.392578	8.186849	100	0	70	0	1	0	0	120	60
05/05/2023	12:29:00	7	2	Diesel	0.645503	212.633734	38.590495	5.013021	4.361979	9.586589	100	0	70	0	1	0	0	120	60
05/05/2023	12:32:00	9	3	Combined	0.229548	157.658442	36.645508	5.455729	3.974609	9.707031	100	0	70	0	1	0	0	120	60
05/05/2023	12:35:00	10	3	Ozone	1.18106	184.869762	37.920418	9.047272	-0.026483	9.149894	100	0	70	0	1	0	0	120	60
05/05/2023	12:38:00	11	3	Control	0.038231	87.975735	38.021901	14.504355	-0.144083	13.396516	100	0	70	0	1	0	0	120	60
05/05/2023	12:41:00	12	3	Diesel	2.161579	177.18957					100	0	70	0	1	0	0	120	60
05/05/2023	12:44:00	1	1	Combined	0.6744	205.401984	38.004557	2.88737	1.103516	4.264323	100	0	70	0	1	0	0	120	60
05/05/2023	12:47:00	2	1	Ozone	2.49939	236.695092	36.442057	0.719401	0.878906	1.897786	100	0	70	0	1	0	0	120	60
05/05/2023	12:50:00	3	1	Control	0.54825	226.99909	39.502754	0.870902	0.643571	1.825051	100	0	70	0	1	0	0	120	60
05/05/2023	12:53:00	4	1	Diesel	0.013411	219.250471	38.069928	1.600922	0.50269	2.510246	100	0	70	0	1	0	0	120	60
05/05/2023	12:56:00	5	2	Ozone	0.02918	222.04509	36.736957	2.661547	0.311176	3.333554	100	0	70	0	1	0	0	120	60
05/05/2023	12:59:00	6	2	Combined	3.10915	195.921034	39.206583	3.115394	1.104636	4.412141	100	0	70	0	1	0	0	120	60
05/05/2023	13:02:00	8	2	Control	1.64591	172.232814	38.574219	5.485026	2.376302	8.225911	100	0	70	0	1	0	0	120	60
05/05/2023	13:05:00	7	2	Diesel	0.070818	203.548978	40.266927	3.974609	3.662109	7.978516	100	0	70	0	1	0	0	120	60
05/05/2023	13:08:00	9	3	Combined	0.086691	124.322736	38.810221	3.678385	3.453776	7.379557	100	0	70	0	1	0	0	120	60
05/05/2023	13:11:00	10	3	Ozone	1.011396	186.879986	41.064453	9.023437	0.055339	9.267578	100	0	70	0	1	0	0	120	60
05/05/2023	13:14:00	11	3	Control	0.031746	87.715908	40.283203	14.69401	-0.130208	13.597005	100	0	70	0	1	0	0	120	60
05/05/2023	13:17:00	12	3	Diesel	0.042735	210.436774					100	0	70	0	1	0	0	120	60
05/05/2023	13:20:00	1	1	Combined	0.814868	197.129915	39.014472	3.157018	1.037398	4.460169	100	0	70	0	1	0	0	120	60
05/05/2023	13:23:00	2	1	Ozone	2.826721	214.58896	39.741128	0.940148	0.933528	2.1683	100	0	70	0	1	0	0	120	60
05/05/2023	13:26:00	3	1	Control	2.96744	256.790062	41.048177	1.276042	0.527344	2.135417	100	0	70	0	1	0	0	120	60
05/05/2023	13:29:00	4	1	Diesel	0.256003	204.409187	40.250651	1.953125	0.439453	2.835286	100	0	70	0	1	0	0	120	60
05/05/2023	13:32:00	5	2	Ozone	0.031746	211.139998	38.883464	3.343099	0.253906	3.919271	100	0	70	0	1	0	0	120	60
05/05/2023	13:35:00	6	2	Combined	2.257224	235.976555	41.552734	3.499349	1.435547	5.253906	100	0	70	0	1	0	0	120	60
05/05/2023	13:38:00	8	2	Control	0.637923	206.685587	39.822938	4.690702	2.929687	7.86373	100	0	70	0	1	0	0	120	60
05/05/2023	13:41:00	7	2	Diesel	3.258445	204.351717	39.086914	2.766927	3.616536	6.735026	100	0	70	0	1	0	0	120	60
05/05/2023	13:44:00	9	3	Combined	0.03256	205.043288	39.306641	2.897135	2.949219	6.031901	100	0	70	0	1	0	0	120	60
05/05/2023	13:47:00	10	3	Ozone	1.844112	180.479413	38.270044	8.484887	-0.032018	8.587346	100	0	70	0	1	0	0	120	60
05/05/2023	13:50:00	11	3	Control	0.036223	116.012688	39.436849	13.776042	-0.143229	12.932943	100	0	70	0	1	0	0	120	60
05/05/2023	13:53:00	12	3	Diesel	0.044363	185.718078					100	0	70	0	1	0	0	120	60
05/05/2023	13:56:00	1	1	Combined	0.014245	224.227948	39.331055	3.636068	1.630859	5.579427	100	0	70	0	1	0	0	120	60
05/05/2023	13:59:00	2	1	Ozone	1.902727	202.653324	36.743164	0.947266	1.181641	2.382812	100	0	70	0	1	0	0	120	60
05/05/2023	14:02:00	3	1	Control	1.152218	250.195627	34.99349	1.389974	0.745443	2.41862	100	0	70	0	1	0	1	120	60
05/05/2023	14:05:00	4	1	Diesel	0.144078	235.878548	26.72526	4.433594	1.308594	5.986328	100	0	70	0	1	0	1	120	60
05/05/2023	14:08:00	5	2	Ozone	0.005588	256.531775	29.404462	8.832097	1.588983	10.626324	100	0	70	0	1	0	1	120	60
05/05/2023	14:11:00	6	2	Combined	0.044363	253.549541	28.304036	10.022786	3.365885	13.535156	100	0	70	0	1	0	1	120	60
05/05/2023	14:14:00	8	2	Control	0.518112	258.328134	26.839193	10.530599	4.895833	15.458984	100	0	70	0	1	0	1	120	60
05/05/2023	14:17:00	7	2	Diesel	0.038632	204.479902	25.566726	9.675973	6.599001	16.390241	100	0	70	0	1	0	1	120	60
05/05/2023	14:21:00	9	3	Combined	0.047619	243.998216	29.711914	9.749349	6.344401	16.197917	100	0	70	0	1	0	1	120	60
05/05/2023	14:24:00	10	3	Ozone	1.879721	168.479155	25.390625	15.0192	5.015228	20.170154	100	0	70	0	1	0	1	120	60
05/05/2023	14:27:00	11	3	Control	0.047391	115.610254	29.139632	18.521584	4.230667	22.861494	100	0	70	0	1	0	1	120	60
05/05/2023	14:30:00	12	3	Diesel	0.059015	169.035784					100	0	70	0	1	0	1	120	60
05/05/2023	14:33:00	1	1	Combined	0.575112	202.181696	26.598914	12.036547	7.527807	19.610699	100	0	70	90	1	1	1	120	60
05/05/2023	14:36:00	2	1	Ozone	1.895401	205.694518	32.039388	9.847005	7.57487	17.552083	100	0	70	90	1	1	1	120	60
05/05/2023	14:39:00	3	1	Control	1.373219	210.006446	27.636719	9.720052	7.591146	17.42513	100	0	70	90	1	1	1	120	60
05/05/2023	14:42:00	4	1	Diesel	1.091982	211.809848	27.311198	9.895833	7.695312	17.701823	100	0	70	90	1	1	1	120	60
05/05/2023	14:45:00	5	2	Ozone	0.011396	205.771281	22.233073	12.307943	8.395182	20.921224	100	0	70	90	1	1	1	120	60
05/05/2023	14:48:00	6	2	Combined	0.903134	190.349681	28.979492	12.363281	9.91862	22.529297	100	0	70	90	1	1	1	120	60
05/05/2023	14:51:00	8	2	Control	0.49125	203.804721	27.815755	11.497396	10.325521	21.94987	100	0	70	90	1	1	1	120	60
05/05/2023	14:54:00	7	2	Diesel	1.80057	195.546911	31.355794	9.759115	11.048177	20.908203	100	0	70	90	1	1	1	120	60
05/05/2023	14:57:00	9	3	Combined	0.155067	175.699424	29.597982	10.507812	10.257161	20.777995	100	0	70	90	1	1	1	120	60
05/05/2023	15:00:00	10	3	Ozone	1.72782	184.332488	34.055548	13.71491	8.064089	21.904793	100	0	70	90	1	1	1	120	60
05/05/2023	15:03:00	11	3	Control	0.047805	57.965176	34.11348	16.108316	6.485037	22.795286	100	0	70	90	1	1	1	120	60
05/05/2023	15:06:00	12	3	Diesel	0.059829	228.73716					100	0	70	90	1	1	1	120	60
05/05/2023	15:09:00	1	1	Combined	0.311762	214.545402	35.343424	8.463542	7.880859	16.409505	50	50	70	90	1	1	1	120	60
05/05/2023	15:12:00	2	1	Ozone	2.034595	212.461567	34.016927	7.379557	7.408854	14.814453	50	50	70	90	1	1	1	120	60
05/05/2023	15:15:00	3	1	Control	1.862527	234.43512	34.483863	7.393058	6.749488	14.267418	50	50	70	90	1	1	1	120	60
05/05/2023	15:18:00	4	1	Diesel	1.595849	204.106309	33.943685	7.565104	6.044922	13.707682	50	50	70	90	1	1	1	120	60
05/05/2023	15:21:00	5	2	Ozone	0.001221	225.082456	33.601888	8.154297	5.429687	13.798828	50	50	70	90	1	1	1	120	60
05/05/2023	15:24:00	6	2	Combined	0.286935	253.108349	32.918294	7.991536	6.630859	14.720052	50	50	70	90	1	1	1	120	60
05/05/2023	15:27:00	8	2	Control	0.363451	279.246473	34.326172	8.548177	7.545573	16.201172	50	50	70	90	1	1	1	120	60
05/05/2023	15:30:00	7	2	Diesel	0.043549	186.498124	34.130859	6.829427	8.447266	15.419922	50	50	70	90	1	1	1	120	60
05/05/2023	15:33:00	9	3	Combined	0.050875	303.988313	31.315104	7.568359	8.160807	15.690104	50	50	70	90	1	1	1	120	60
05/05/2023	15:36:00	10	3	Ozone	0.097273	301.76431	30.053711	11.959635	6.031901	18.144531	50	50	70	90	1	1	1	120	60
05/05/2023	15:39:00	11	3	Control	0.042735	77.719509	34.285482	15.504557	5.07487	20.761719	50	50	70	90	1	1	1	120	60
05/05/2023	15:42:00	12	3	Diesel	0.058248	169.3979					50	50	70	90	1	1	1	120	60
05/05/2023	15:45:00	1	1	Combined	0.022792	228.690314	35.221354	8.037109	6.695964	14.833984	100	100	70	90	1	1	1	120	60
05/05/2023	15:48:00	2	1	Ozone	0.824476	174.377515	33.675397	6.477331	6.627818	13.236424	100	100	70	90	1	1	1	120	60
05/05/2023	15:51:00	3	1	Control	1.517845	203.107603	30.993852	6.797515	6.099513	13.050717	100	100	70	90	1	1	1	120	60
05/05/2023	15:54:00	4	1	Diesel	0.212454	185.067245	28.78418	7.747396	6.308594	14.192708	100	100	70	90	1	1	1	120	60
05/05/2023	15:57:00	5	2	Ozone	0.004884	236.026112	30.257161	9.443359	6.279297	15.852865	100	100	70	90	1	1	1	120	60
05/05/2023	16:00:00	6	2	Combined	2.904582	216.170561	33.731429	9.352587	7.101691	16.543929	100	100	70	90	1	1	1	120	60
05/05/2023	16:03:00	8	2	Control	1.805861	187.661266	33.51237	9.554036	7.910156	17.486979	100	100	70	90	1	1	1	120	60
05/05/2023	16:07:00	7	2	Diesel	1.774115	203.977271	34.041341	7.294922	8.945312	16.376953	100	100	70	90	1	1	1	120	60
05/05/2023	16:10:00	9	3	Combined	0.048433	138.583063	35.994466	7.272135	8.245443	15.611979	100	100	70	90	1	1	1	120	60
05/05/2023	16:13:00	10	3	Ozone	0.137973	182.623113	29.744466	11.129557	5.839844	17.080078	100	100	70	90	1	1	1	120	60
05/05/2023	16:16:00	11	3	Control	0.04904	18.246618	32.418673	14.315446	5.036501	19.451204	100	100	70	90	1	1	1	120	60
05/05/2023	16:19:00	12	3	Diesel	0.15873	174.43738					100	100	70	90	1	1	1	120	60
05/05/2023	16:22:00	1	1	Combined	0.409035	204.497691	31.526693	7.382812	6.767578	14.303385	100	100	70	90	1	1	1	120	60
05/05/2023	16:25:00	2	1	Ozone	4.071225	202.053891	35.970052	6.63737	6.604818	13.401693	100	100	70	90	1	1	1	120	60
05/05/2023	16:28:00	3	1	Control	2.89418	212.404342	31.673177	8.076172	6.507161	14.703776	100	100	70	90	1	1	1	120	60
05/05/2023	16:31:00	4	1	Diesel	1.37851	182.443933	32.958984	7.89388	6.031901	13.932292	100	100	70	90	1	1	1	120	60
05/05/2023	16:34:00	5	2	Ozone	0.007733	208.738518	34.090169	9.847005	5.882161	15.885417	100	100	70	90	1	1	1	120	60
05/05/2023	16:37:00	6	2	Combined	1.807896	221.944069	35.180664	10.70638	7.083333	17.936198	100	100	70	90	1	1	1	120	60
05/05/2023	16:40:00	8	2	Control	1.400488	168.542097	35.644531	11.01237	8.089193	19.091797	100	100	70	90	1	1	1	120	60
05/05/2023	16:43:00	7	2	Diesel	2.243386	207.40579	34.285482	7.044271	9.042969	16.214193	100	100	70	90	1	1	1	120	60
05/05/2023	16:46:00	9	3	Combined	0.1628	21.516906	33.707682	6.780599	8.053385	14.912109	100	100	70	90	1	1	1	120	60
05/05/2023	16:49:00	10	3	Ozone	1.841642	175.945585	30.90241	10.841499	5.879237	16.786944	100	100	70	90	1	1	1	120	60
05/05/2023	16:52:00	11	3	Control	0.042328	81.839284	32.332357	14.21224	5.061849	19.348958	100	100	70	90	1	1	1	120	60
05/05/2023	16:55:00	12	3	Diesel	0.054428	181.941232					100	100	70	90	1	1	1	120	60
05/05/2023	16:58:00	1	1	Combined	2.266585	168.722383	36.417643	5.839844	6.32487	12.35026	100	100	70	90	1	1	1	120	60
05/05/2023	17:01:00	2	1	Ozone	2.349613	202.566679	33.789062	4.733073	6.035156	10.986328	100	100	70	90	1	1	1	120	60
05/05/2023	17:04:00	3	1	Control	1.525031	241.037173	35.432943	5.732422	6.090495	11.933594	100	100	70	90	1	1	1	120	60
05/05/2023	17:07:00	4	1	Diesel	0.619862	207.524559	31.282552	7.669271	6.061198	13.805339	100	100	70	90	1	1	1	120	60
05/05/2023	17:10:00	5	2	Ozone	0.010582	205.641949	36.393229	8.994141	5.865885	14.986979	100	100	70	90	1	1	1	120	60
05/05/2023	17:13:00	6	2	Combined	2.391361	226.753661	35.332351	9.813653	7.290599	17.203509	100	100	70	90	1	1	1	120	60
05/05/2023	17:16:00	8	2	Control	0.871715	188.549792	32.242572	9.98335	8.395236	18.564293	100	100	70	90	1	1	1	120	60
05/05/2023	17:19:00	7	2	Diesel	0.430662	192.714558	29.578257	8.458024	9.480932	18.091234	100	100	70	90	1	1	1	120	60
05/05/2023	17:22:00	9	3	Combined	0.541311	181.139459	28.157552	10.377604	9.407552	19.824219	100	100	70	90	1	1	1	120	60
05/05/2023	17:25:00	10	3	Ozone	3.168091	180.274392	26.293945	15.104167	8.170573	23.408203	100	100	70	90	1	1	1	120	60
05/05/2023	17:28:00	11	3	Control	0.046805	83.666399	26.64388	17.561849	7.708333	25.224609	100	100	70	90	1	1	1	120	60
05/05/2023	17:31:00	12	3	Diesel	0.240537	167.142715					100	100	70	90	1	1	1	120	60
05/05/2023	17:34:00	1	1	Combined	0.814408	193.059977	25.634766	12.991536	10.175781	23.268229	100	100	70	90	1	1	1	120	60
05/05/2023	17:37:00	2	1	Ozone	3.510786	185.251066	26.228841	12.809245	10.69987	23.67513	100	100	70	90	1	1	1	120	60
05/05/2023	17:40:00	3	1	Control	2.482296	191.883326	24.910482	14.609375	11.142578	25.794271	100	100	70	90	1	1	1	120	60
05/05/2023	17:43:00	4	1	Diesel	2.202006	193.961168	24.189933	15.048668	11.328125	26.453637	100	100	70	90	1	1	1	120	60
05/05/2023	17:46:00	5	2	Ozone	0.008547	203.215254	27.254232	16.279297	11.204427	27.415365	100	100	70	90	1	1	1	120	60
05/05/2023	17:49:00	6	2	Combined	2.781441	207.01428	26.106771	15.419922	12.565104	28.05013	100	100	70	90	1	1	1	120	60
05/05/2023	17:52:00	8	2	Control	0.003518	194.697658	29.338255	14.393538	13.605667	28.045551	100	100	70	90	1	1	1	120	60
05/05/2023	17:55:00	7	2	Diesel	1.098087	192.854908	26.489258	11.777344	15.009766	26.995443	100	100	70	90	1	1	1	120	60
05/05/2023	17:58:00	9	3	Combined	0.117216	243.731349	25.480143	12.57487	14.820964	27.509766	100	100	70	90	1	1	1	120	60
05/05/2023	18:02:00	10	3	Ozone	0.732601	187.665256	27.994792	16.601562	13.121745	29.873047	100	100	70	90	1	1	1	120	60
05/05/2023	18:05:00	11	3	Control	0.046398	8.552865	29.020182	17.877604	11.728516	29.791667	100	100	70	90	1	1	1	120	60
05/05/2023	18:08:00	12	3	Diesel	0.056166	184.699125					100	100	70	90	1	1	1	120	60
05/05/2023	18:11:00	1	1	Combined	0.023199	200.736103	26.708984	13.05013	12.96224	26.110026	100	100	70	90	1	1	1	120	60
05/05/2023	18:14:00	2	1	Ozone	0.039072	238.584228	27.091471	13.232422	13.365885	26.735026	100	100	70	90	1	1	1	120	60
05/05/2023	18:17:00	3	1	Control	0.627188	207.458929	28.116862	13.336589	13.567708	27.001953	100	100	70	90	1	1	1	120	60
05/05/2023	18:20:00	4	1	Diesel	0.021978	201.479846	30.875651	11.064453	12.513021	23.67513	100	100	70	90	1	1	1	120	60
05/05/2023	18:23:00	5	2	Ozone	0.001221	266.748681	29.972331	11.276042	12.233073	23.60026	100	100	70	90	1	1	1	120	60
05/05/2023	18:26:00	6	2	Combined	0.024827	204.879315	29.882812	10.979818	13.033854	24.176432	100	100	70	90	1	1	1	120	60
05/05/2023	18:29:00	8	2	Control	0.42197	234.265458	29.015493	10.781912	14.188294	24.937103	100	100	70	90	1	1	1	120	60
05/05/2023	18:32:00	7	2	Diesel	1.990232	198.616057	30.257161	10.397135	15.068359	25.47526	100	100	70	90	1	1	1	120	60
05/05/2023	18:35:00	9	3	Combined	0.054945	175.270766	30.843099	11.464844	14.804687	26.383464	100	100	70	90	1	1	1	120	60
05/05/2023	18:38:00	10	3	Ozone	0.063492	173.973639	28.295898	15.061849	12.604167	27.760417	100	100	70	90	1	1	1	120	60
05/05/2023	18:41:00	11	3	Control	0.048026	9.93491	34.228516	16.311849	11.72526	28.216146	100	100	70	90	1	1	1	120	60
05/05/2023	18:44:00	12	3	Diesel	0.056573	172.582805					100	100	70	90	1	1	1	120	60
05/05/2023	18:47:00	1	1	Combined	0.482702	206.508423	30.721029	9.391276	13.636068	23.121745	100	100	70	90	1	1	1	120	60
05/05/2023	18:50:00	2	1	Ozone	1.980624	190.13521	27.775999	9.637551	14.02728	23.770492	100	100	70	90	1	1	1	120	60
05/05/2023	18:53:00	3	1	Control	1.589744	191.737074	28.442383	11.409505	14.023437	25.488281	100	100	70	90	1	1	1	120	60
05/05/2023	18:56:00	4	1	Diesel	1.649179	184.655867	30.223782	11.500265	13.476562	25.00331	100	100	70	90	1	1	1	120	60
05/05/2023	18:59:00	5	2	Ozone	0.001221	199.769851	25.097656	11.347656	13.177083	24.583333	100	100	70	90	1	1	1	120	60
05/05/2023	19:02:00	6	2	Combined	2.360602	203.899461	27.010091	10.953776	14.205729	25.07487	100	100	70	90	1	1	1	120	60
05/05/2023	19:05:00	8	2	Control	1.380545	180.019867	24.576823	11.279297	15.052083	26.344401	100	100	70	90	1	1	1	120	60
05/05/2023	19:08:00	7	2	Diesel	0.063085	193.275241	26.554362	12.210286	15.983073	28.251953	100	100	70	90	1	1	1	120	60
05/05/2023	19:11:00	9	3	Combined	0.799756	153.00986	24.633789	14.29362	15.817057	30.185547	100	100	70	90	1	1	1	120	60
05/05/2023	19:14:00	10	3	Ozone	1.615385	168.185443	29.988607	15.960286	14.016927	30.094401	100	100	70	90	1	1	1	120	60
05/05/2023	19:17:00	11	3	Control	0.050468	127.663433	28.515625	17.249349	12.773437	30.172526	100	100	70	90	1	1	1	120	60
05/05/2023	19:20:00	12	3	Diesel	0.056573	180.813555					100	100	70	90	1	1	1	120	60
05/05/2023	19:23:00	1	1	Combined	0.224664	206.06321	27.652995	11.972656	13.59375	25.608724	100	100	70	90	1	1	1	120	60
05/05/2023	19:26:00	2	1	Ozone	1.949532	196.766578	25.024414	12.565104	13.994141	26.663411	100	100	70	90	1	1	1	120	60
05/05/2023	19:29:00	3	1	Control	1.42735	201.066497	23.535156	13.4375	13.763021	27.249349	100	100	70	90	1	1	1	120	60
05/05/2023	19:32:00	4	1	Diesel	1.128909	180.615007	28.022378	12.874073	13.906912	26.90678	100	100	70	90	1	1	1	120	60
05/05/2023	19:35:00	5	2	Ozone	0.006919	192.736643	25.260417	12.607422	14.176432	26.901042	100	100	70	90	1	1	1	120	60
05/05/2023	19:39:00	6	2	Combined	2.122266	202.257899	25.531316	11.45723	14.479608	26.029529	100	100	70	90	1	1	1	120	60
05/05/2023	19:42:00	8	2	Control	0.571022	167.927211	27.807617	10.768229	15.432943	26.090495	100	100	70	90	1	1	1	120	60
05/05/2023	19:45:00	7	2	Diesel	0.046398	201.526688	25.732422	12.044271	16.10026	28.248698	100	100	70	90	1	1	1	120	60
05/05/2023	19:48:00	9	3	Combined	0.083435	183.732867	25.642904	12.89388	16.01888	29.065755	100	100	70	90	1	1	1	120	60
05/05/2023	19:51:00	10	3	Ozone	0.518225	187.859085	30.401511	15.432889	14.501153	30.074923	100	100	70	90	1	1	1	120	60
05/05/2023	19:54:00	11	3	Control	0.047619	119.514643	27.954102	16.533203	13.554687	30.195312	100	100	70	90	1	1	1	120	60
05/05/2023	19:57:00	12	3	Diesel	0.059394	178.478186					100	100	70	90	1	1	1	120	60
05/05/2023	20:00:00	1	1	Combined	0.021571	200.52236	24.226888	12.207031	14.726562	27.076823	100	100	70	90	1	1	0	120	60
05/05/2023	20:03:00	2	1	Ozone	0.664632	192.396983	27.278646	11.520182	15.250651	26.884766	100	100	70	90	1	1	0	120	60
05/05/2023	20:06:00	3	1	Control	0.021978	209.801395	33.284505	9.443359	14.365234	24.020182	100	100	70	90	1	1	0	120	60
05/05/2023	20:09:00	4	1	Diesel	0.006512	204.229289	30.729167	4.541016	12.672526	17.347005	100	100	70	90	1	1	0	120	60
05/05/2023	20:12:00	5	2	Ozone	0.027269	191.647412	27.018229	3.382161	11.328125	14.804687	100	100	70	90	1	1	0	120	60
05/05/2023	20:15:00	6	2	Combined	0.064713	205.432709	28.621419	3.502604	11.663411	15.309245	100	100	70	90	1	1	0	120	60
05/05/2023	20:18:00	8	2	Control	0.578348	205.154554	28.100586	4.440104	12.207031	16.764323	100	100	70	90	1	1	0	120	60
05/05/2023	20:21:00	7	2	Diesel	0.062678	181.516322	27.888997	3.971354	11.822917	15.999349	100	100	70	90	1	1	0	120	60
05/05/2023	20:24:00	9	3	Combined	0.176942	164.164439	29.329979	4.028734	10.788533	14.883475	100	100	70	90	1	1	0	120	60
05/05/2023	20:27:00	10	3	Ozone	1.150997	176.769939	30.216471	5.888672	8.382161	14.440104	100	100	70	90	1	1	0	120	60
05/05/2023	20:30:00	11	3	Control	0.041107	119.101788	30.948893	8.35612	7.210286	15.634766	100	100	70	90	1	1	0	120	60
05/05/2023	20:33:00	12	3	Diesel	0.049841	197.772239					100	100	70	90	1	1	0	120	60
06/05/2023	04:15:00	1	1	Combined	0.023606	172.172883	13.696289	9.14388	14.755859	24.059245	100	100	70	90	1	1	1	120	60
06/05/2023	04:18:00	2	1	Ozone	0.035002	164.846873	14.737956	12.005208	15.566406	27.646484	100	100	70	90	1	1	1	120	60
06/05/2023	04:21:00	3	1	Control	0.031826	183.801072	10.261911	17.232326	15.836322	33.097464	100	100	70	90	1	1	1	120	60
06/05/2023	04:24:00	4	1	Diesel	0.022144	166.052293	13.051178	14.655058	15.70776	30.541578	100	100	70	90	1	1	1	120	60
06/05/2023	04:27:00	5	2	Ozone	0.005698	180.157702	11.336263	12.089844	15.947266	28.11849	100	100	70	90	1	1	1	120	60
06/05/2023	04:30:00	6	2	Combined	0.035829	180.091566	15.288806	8.366419	15.826716	24.3052	100	100	70	90	1	1	1	120	60
06/05/2023	04:33:00	8	2	Control	0.006512	177.727409	15.437826	69.306641	2.26237	71.126302	100	100	70	90	1	1	1	120	60
06/05/2023	04:36:00	7	2	Diesel	0.044637	171.143215	14.936603	13.009093	13.90561	27.023566	100	100	70	90	1	1	1	120	60
06/05/2023	04:39:00	9	3	Combined	0.04477	157.983502	14.713542	12.630208	12.711589	25.458984	100	100	70	90	1	1	1	120	60
06/05/2023	04:42:00	10	3	Ozone	0.061464	164.304389	16.676046	15.207892	12.043167	27.373543	100	100	70	90	1	1	1	120	60
06/05/2023	04:45:00	11	3	Control	0.04408	118.930363	12.264963	16.906118	11.827993	28.889698	100	100	70	90	1	1	1	120	60
06/05/2023	04:48:00	12	3	Diesel	0.054538	184.804534					100	100	70	90	1	1	1	120	60
06/05/2023	04:52:00	1	1	Combined	0.018722	172.216804	14.290365	9.21224	13.492839	22.753906	100	100	70	90	1	1	1	120	60
06/05/2023	04:55:00	2	1	Ozone	0.038665	164.548209	15.332031	8.479818	13.733724	22.327474	100	100	70	90	1	1	1	120	60
06/05/2023	04:58:00	3	1	Control	0.028897	183.946612	13.972982	8.20638	13.645833	21.845703	100	100	70	90	1	1	1	120	60
06/05/2023	05:01:00	4	1	Diesel	0.021978	165.906833	14.10319	6.80013	13.863932	20.849609	100	100	70	90	1	1	1	120	60
06/05/2023	05:04:00	5	2	Ozone	0.013838	180.43001	17.635091	5.540365	13.854167	19.492187	100	100	70	90	1	1	1	120	60
06/05/2023	05:07:00	6	2	Combined	0.029304	179.744852	20.426432	7.620443	13.414714	21.152344	100	100	70	90	1	1	1	120	60
06/05/2023	05:10:00	8	2	Control	0.002442	178.219336	18.237305	31.051432	10.582682	41.803385	100	100	70	90	1	1	1	120	60
06/05/2023	05:13:00	7	2	Diesel	0.043956	171.080712	18.522135	30.026042	9.329427	39.423828	100	100	70	90	1	1	1	120	60
06/05/2023	05:16:00	9	3	Combined	0.048219	157.985734	18.827794	47.980667	6.001721	54.114804	100	100	70	90	1	1	1	120	60
06/05/2023	05:19:00	10	3	Ozone	0.060236	164.138281	18.383789	48.157552	4.964193	53.264974	100	100	70	90	1	1	1	120	60
06/05/2023	05:22:00	11	3	Control	0.046398	118.926087	16.137695	43.541667	4.99349	48.652344	100	100	70	90	1	1	1	120	60
06/05/2023	05:25:00	12	3	Diesel	0.055759	184.754759					100	100	70	90	1	1	1	120	60
06/05/2023	05:28:00	1	1	Combined	0.02442	171.994268	12.573242	19.912109	9.729818	29.785156	100	100	70	90	1	1	1	120	60
06/05/2023	05:31:00	2	1	Ozone	0.038665	164.668258	14.436849	18.284505	9.45638	27.727865	100	100	70	90	1	1	1	120	60
06/05/2023	05:34:00	3	1	Control	0.02849	183.876339	11.873372	19.44987	8.463542	28.024089	100	100	70	90	1	1	1	120	60
06/05/2023	05:37:00	4	1	Diesel	0.019536	165.789709	14.420573	28.209635	5.595703	34.023437	100	100	70	90	1	1	1	120	60
06/05/2023	05:40:00	5	2	Ozone	0.002602	180.368044	14.456327	34.298156	6.237193	40.673028	100	100	70	90	1	1	1	120	60
06/05/2023	05:43:00	6	2	Combined	0.024827	180.011301	13.476562	63.277995	1.461589	65.019531	100	100	70	90	1	1	1	120	60
06/05/2023	05:46:00	8	2	Control	0.005291	177.87967	14.518229	51.72526	2.949219	54.941406	100	100	70	90	1	1	1	120	60
06/05/2023	05:49:00	7	2	Diesel	0.041834	171.091364	13.231621	42.353996	5.097336	47.662654	100	100	70	90	1	1	1	120	60
06/05/2023	05:52:00	9	3	Combined	0.048026	157.942509	12.988281	35.179036	5.898437	41.178385	100	100	70	90	1	1	1	120	60
06/05/2023	05:55:00	10	3	Ozone	0.059015	164.387169	12.320964	36.539714	3.424479	40.159505	100	100	70	90	1	1	1	120	60
06/05/2023	05:58:00	11	3	Control	0.052096	119.825012	10.310872	51.728516	-0.126953	51.236979	100	100	70	90	1	1	1	120	60
06/05/2023	06:01:00	12	3	Diesel	0.056166	184.775255					100	100	70	90	1	1	1	120	60
06/05/2023	06:04:00	1	1	Combined	0.021978	172.178738	10.994466	57.753906	-0.139974	56.748047	100	100	70	90	1	1	1	120	60
06/05/2023	06:07:00	2	1	Ozone	0.03663	164.786767	9.864936	49.682203	0.880561	50.86732	100	100	70	90	1	1	1	120	60
06/05/2023	06:10:00	3	1	Control	0.03663	183.980957	12.339447	39.512712	2.462924	42.286811	100	100	70	90	1	1	1	120	60
06/05/2023	06:13:00	4	1	Diesel	0.016687	260.576889	11.295573	39.378255	2.070312	41.653646	100	100	70	90	1	1	1	120	60
06/05/2023	06:16:00	5	2	Ozone	0.002442	180.286536	11.01888	20.449219	7.939453	28.447266	100	100	70	90	1	1	1	120	60
06/05/2023	06:19:00	6	2	Combined	0.030932	180.330468	12.394206	18.766276	8.053385	26.920573	100	100	70	90	1	1	1	120	60
06/05/2023	06:22:00	8	2	Control	0.005805	177.784625	12.367123	20.789575	8.174308	29.088755	100	100	70	90	1	1	1	120	60
06/05/2023	06:25:00	7	2	Diesel	0.043142	156.888413	12.939453	22.083333	8.326823	30.553385	100	100	70	90	1	1	1	120	60
06/05/2023	06:28:00	9	3	Combined	0.058608	153.658755	12.190755	22.50651	8.082682	30.638021	100	100	70	90	1	1	1	120	60
06/05/2023	06:31:00	10	3	Ozone	0.061864	165.611099	12.190755	21.028646	7.5	28.629557	100	100	70	90	1	1	1	120	60
06/05/2023	06:34:00	11	3	Control	0.041107	119.204263	11.515299	20.914714	7.584635	28.541667	100	100	70	90	1	1	1	120	60
06/05/2023	06:37:00	12	3	Diesel	0.059422	184.71962					100	100	70	90	1	1	1	120	60
06/05/2023	06:41:00	1	1	Combined	0.022792	172.237297	11.767578	16.409505	8.20638	24.746094	100	100	70	90	1	1	1	120	60
06/05/2023	06:44:00	2	1	Ozone	0.037851	164.756101	11.604818	17.223307	8.144531	25.270182	100	100	70	90	1	1	1	120	60
06/05/2023	06:47:00	3	1	Control	0.027676	182.441589	10.677083	16.051432	8.476562	24.638672	100	100	70	90	1	1	1	120	60
06/05/2023	06:50:00	4	1	Diesel	0.015813	260.721706	12.23905	13.655866	9.061219	22.832351	100	100	70	90	1	1	1	120	60
06/05/2023	06:53:00	5	2	Ozone	0.005698	180.254331	11.84082	12.897135	9.309896	22.330729	100	100	70	90	1	1	1	120	60
06/05/2023	06:56:00	6	2	Combined	0.029594	178.996302	12.976695	12.943591	9.735832	22.808528	100	100	70	90	1	1	1	120	60
06/05/2023	06:59:00	8	2	Control	-0.001628	177.94117	12.736003	14.404297	10.559896	24.964193	100	100	70	90	1	1	1	120	60
06/05/2023	07:02:00	7	2	Diesel	0.041107	156.806435	13.077799	13.818359	11.253255	24.954427	100	100	70	90	1	1	1	120	60
06/05/2023	07:05:00	9	3	Combined	0.04884	153.854935	11.564128	11.214193	11.471354	22.848307	100	100	70	90	1	1	1	120	60
06/05/2023	07:08:00	10	3	Ozone	0.06105	165.289008	12.443034	9.713542	11.315104	21.116536	100	100	70	90	1	1	1	120	60
06/05/2023	07:11:00	11	3	Control	0.044363	119.842576	12.215169	11.337891	10.927734	22.360026	100	100	70	90	1	1	1	120	60
06/05/2023	07:14:00	12	3	Diesel	0.05291	184.722546					100	100	70	90	1	1	1	120	60
06/05/2023	07:17:00	1	1	Combined	0.015466	172.073325	13.509115	12.97526	11.292318	24.401042	100	100	70	90	1	1	1	120	60
06/05/2023	07:20:00	2	1	Ozone	0.038231	164.712036	13.944032	14.853356	11.737961	26.725794	100	100	70	90	1	1	1	120	60
06/05/2023	07:23:00	3	1	Control	0.028223	182.456086	14.848553	11.280097	12.650487	24.125897	100	100	70	90	1	1	1	120	60
06/05/2023	07:26:00	4	1	Diesel	0.023606	260.831629	16.080729	9.466146	12.871094	22.447917	100	100	70	90	1	1	1	120	60
06/05/2023	07:29:00	5	2	Ozone	0.005291	179.987872	14.290365	9.238281	12.727865	22.083333	100	100	70	90	1	1	1	120	60
06/05/2023	07:32:00	6	2	Combined	0.034561	179.186881	17.379502	8.848649	12.963453	22.014036	100	100	70	90	1	1	1	120	60
06/05/2023	07:35:00	8	2	Control	0.0006	177.945913	16.425461	11.046363	13.322874	24.474898	100	100	70	90	1	1	1	120	60
06/05/2023	07:38:00	7	2	Diesel	0.038665	156.572187	16.463216	13.66862	13.925781	27.584635	100	100	70	90	1	1	1	120	60
06/05/2023	07:41:00	9	3	Combined	0.050289	152.849223	16.154661	14.615334	13.992982	28.727489	100	100	70	90	1	1	1	120	60
06/05/2023	07:44:00	10	3	Ozone	0.478674	164.631938	16.229145	15.591896	13.463321	29.094942	100	100	70	90	1	1	1	120	60
06/05/2023	07:47:00	11	3	Control	0.04477	119.356531	14.72168	18.19987	12.757161	31.080729	100	100	70	90	1	1	1	120	60
06/05/2023	07:50:00	12	3	Diesel	0.059048	184.817737					100	100	70	90	1	1	1	120	60
06/05/2023	07:53:00	1	1	Combined	0.020757	159.760836	15.307617	13.463542	14.345703	27.939453	100	100	70	90	1	1	1	120	60
06/05/2023	07:56:00	2	1	Ozone	0.037037	164.852728	15.78776	11.461589	14.944661	26.510417	100	100	70	90	1	1	1	120	60
06/05/2023	07:59:00	3	1	Control	0.472934	183.580611	13.932292	10.410156	14.811198	25.276693	100	100	70	90	1	1	1	120	60
06/05/2023	08:02:00	4	1	Diesel	0.02035	157.708271	15.983073	11.181641	15.097656	26.25	100	100	70	90	1	1	1	120	60
06/05/2023	08:05:00	5	2	Ozone	0.00407	180.532497	16.585286	9.889323	14.794922	24.716797	100	100	70	90	1	1	1	120	60
06/05/2023	08:08:00	6	2	Combined	0.033733	169.890529	15.351894	9.050583	14.75768	24.030058	100	100	70	90	1	1	1	120	60
06/05/2023	08:11:00	8	2	Control	0.982205	177.99488	14.904585	12.109375	14.47874	26.690574	100	100	70	90	1	1	1	120	60
06/05/2023	08:14:00	7	2	Diesel	0.039527	154.439311	12.927039	15.141684	15.555482	30.793167	100	100	70	90	1	1	1	120	60
06/05/2023	08:17:00	9	3	Combined	0.967847	156.305723	13.818359	17.467448	15.872396	33.349609	100	100	70	90	1	1	1	120	60
06/05/2023	08:20:00	10	3	Ozone	0.684982	169.35173	13.191732	18.408203	14.908854	33.570964	100	100	70	90	1	1	1	120	60
06/05/2023	08:23:00	11	3	Control	0.756814	118.486701	13.76291	17.167638	13.797669	31.028204	100	100	70	90	1	1	1	120	60
06/05/2023	08:26:00	12	3	Diesel	0.05698	153.871192					100	100	70	90	1	1	1	120	60
06/05/2023	08:29:00	1	1	Combined	0.02442	153.442081	11.832682	9.596354	14.410807	24.039714	100	100	70	90	1	1	1	120	60
06/05/2023	08:33:00	2	1	Ozone	0.038286	144.062062	12.562897	4.723914	13.562632	18.356065	100	100	70	90	1	1	1	120	60
06/05/2023	08:36:00	3	1	Control	0.475783	179.498896	12.247721	1.806641	13.085937	15.071615	100	100	70	90	1	1	1	120	60
06/05/2023	08:39:00	4	1	Diesel	0.018722	142.461856	15.641276	0	12.832031	13.076172	100	100	70	90	1	1	1	120	60
06/05/2023	08:42:00	5	2	Ozone	0.011396	167.03999	13.40332	0.257161	13.98112	14.378255	100	100	70	90	1	1	1	120	60
06/05/2023	08:45:00	6	2	Combined	0.028223	167.845541	10.806224	0.397029	15.218366	15.762679	100	100	70	90	1	1	1	120	60
06/05/2023	08:48:00	8	2	Control	1.455475	136.692286	10.924258	0.301245	16.118247	16.671081	100	100	70	90	1	1	1	120	60
06/05/2023	08:51:00	7	2	Diesel	0.048026	129.054257	13.859049	4.934896	15.826823	20.865885	100	100	70	90	1	1	1	120	60
06/05/2023	08:54:00	9	3	Combined	0.820513	145.389912	17.293294	9.182943	15.406901	24.554036	100	100	70	90	1	1	1	120	60
06/05/2023	08:57:00	10	3	Ozone	1.142154	137.726454	13.448424	14.135328	14.125397	28.326933	100	100	70	90	1	1	1	120	60
06/05/2023	09:00:00	11	3	Control	0.861213	140.775283	19.864909	13.277995	13.177083	26.582031	100	100	70	90	1	1	0	120	60
06/05/2023	09:03:00	12	3	Diesel	0.046805	144.798446					100	100	70	90	1	1	0	120	60
06/05/2023	09:06:00	1	1	Combined	0.009361	149.574119	20.996094	4.944661	13.251953	18.343099	100	100	70	0	1	0	0	120	60
06/05/2023	09:09:00	2	1	Ozone	0.826211	140.239445	21.09375	3.554687	12.294922	16.022135	100	100	70	0	1	0	0	120	60
06/05/2023	09:12:00	3	1	Control	0.60521	157.403747	20.768229	3.115234	10.898437	14.117839	100	100	70	0	1	0	0	120	60
06/05/2023	09:15:00	4	1	Diesel	0.006105	150.967871	22.054036	3.017578	9.375	12.480469	100	100	70	0	1	0	0	120	60
06/05/2023	09:18:00	5	2	Ozone	0.032967	136.591363	22.558594	2.727865	8.147786	11.083984	100	100	70	0	1	0	0	120	60
06/05/2023	09:21:00	6	2	Combined	0.063085	149.304732	22.542318	3.245443	7.138672	10.507812	100	100	70	0	1	0	0	120	60
06/05/2023	09:24:00	8	2	Control	1.436304	147.723647	24.625651	5.39388	6.468099	12.067057	100	100	70	0	1	0	0	120	60
06/05/2023	09:27:00	7	2	Diesel	0.067562	158.554476	22.770182	6.035156	6.162109	12.291667	100	100	70	0	1	0	0	120	60
06/05/2023	09:30:00	9	3	Combined	0.325267	150.971275	22.717085	5.523181	5.366291	11.222464	100	100	70	0	1	0	0	120	60
06/05/2023	09:33:00	10	3	Ozone	0.387871	148.774542	21.75293	5.530599	3.772786	9.567057	100	100	70	0	1	0	0	120	60
06/05/2023	09:36:00	11	3	Control	0.44363	148.704464	22.941081	7.692057	2.799479	10.677083	100	100	70	0	1	0	0	120	60
06/05/2023	09:39:00	12	3	Diesel	0.045037	149.787572					100	100	70	0	1	0	0	120	60
06/05/2023	09:42:00	1	1	Combined	0.480743	140.806363	25.051311	2.164989	3.283898	5.756753	50	0	70	0	1	0	0	120	60
06/05/2023	09:45:00	2	1	Ozone	0.022792	144.403155	24.568685	1.422526	3.017578	4.76237	50	0	70	0	1	0	0	120	60
06/05/2023	09:48:00	3	1	Control	0.422059	158.525206	22.290039	1.39974	2.630208	4.290365	50	0	70	0	1	0	0	120	60
06/05/2023	09:51:00	4	1	Diesel	0.009768	135.118272	24.186198	1.55599	2.298177	4.124349	50	0	70	0	1	0	0	120	60
06/05/2023	09:54:00	5	2	Ozone	0.039072	142.816143	23.909505	1.86849	2.063802	4.248047	50	0	70	0	1	0	0	120	60
06/05/2023	09:57:00	6	2	Combined	0.064713	157.541362	22.631836	2.239583	2.122396	4.76888	50	0	70	0	1	0	0	120	60
06/05/2023	10:00:00	8	2	Control	0.960521	146.710464	22.672526	4.036458	2.034505	6.337891	50	0	70	0	1	0	0	120	60
06/05/2023	10:03:00	7	2	Diesel	0.065854	150.107259	24.334016	3.448386	2.151639	5.843366	50	0	70	0	1	0	0	120	60
06/05/2023	10:06:00	9	3	Combined	0.923077	142.578693	24.072266	3.330078	1.969401	5.602214	50	0	70	0	1	0	0	120	60
06/05/2023	10:09:00	10	3	Ozone	0.836793	132.023313	26.375326	4.801432	0.859375	5.960286	50	0	70	0	1	0	0	120	60
06/05/2023	10:12:00	11	3	Control	0.305657	143.680885	24.641927	7.516276	0.328776	8.167318	50	0	70	0	1	0	0	120	60
06/05/2023	10:15:00	12	3	Diesel	0.773784	130.994455					50	0	70	0	1	0	0	120	60
06/05/2023	10:18:00	1	1	Combined	0.005291	102.442066	25.708008	1.546224	1.604818	3.499349	100	0	70	0	1	0	0	120	60
06/05/2023	10:22:00	2	1	Ozone	1.079772	95.161956	26.000977	0.644531	1.634115	2.57487	100	0	70	0	1	0	0	120	60
06/05/2023	10:25:00	3	1	Control	0.7965	155.948498	24.05599	0.69987	1.536458	2.522786	100	0	70	0	1	0	0	120	60
06/05/2023	10:28:00	4	1	Diesel	0.535378	121.109186	24.513374	0.708422	1.569121	2.625132	100	0	70	0	1	0	0	120	60
06/05/2023	10:31:00	5	2	Ozone	0.03663	121.05187	24.886068	0.625	1.559245	2.555339	100	0	70	0	1	0	0	120	60
06/05/2023	10:34:00	6	2	Combined	1.303622	140.701169	26.236979	0.611979	1.533203	2.460937	100	0	70	0	1	0	0	120	60
06/05/2023	10:37:00	8	2	Control	1.360602	128.906883	28.035482	0.716146	1.396484	2.470703	100	0	70	0	1	0	0	120	60
06/05/2023	10:40:00	7	2	Diesel	1.709809	138.610999	29.418945	0.768229	1.285807	2.41862	100	0	70	0	1	0	0	120	60
06/05/2023	10:43:00	9	3	Combined	0.94709	156.68052	28.051758	0.751953	1.263021	2.382812	100	0	70	0	1	0	0	120	60
06/05/2023	10:46:00	10	3	Ozone	1.973262	135.995456	28.270657	0.612421	1.168565	2.105403	100	0	70	0	1	0	0	120	60
06/05/2023	10:49:00	11	3	Control	2.615545	132.231504	29.521004	0.422643	1.219903	2.074795	100	0	70	0	1	0	0	120	60
06/05/2023	10:52:00	12	3	Diesel	0.456654	156.209045					100	0	70	0	1	0	0	120	60
06/05/2023	10:55:00	1	1	Combined	1.21978	145.28879	30.558268	0.361328	1.064453	1.754557	100	0	70	0	1	0	0	120	60
06/05/2023	10:58:00	2	1	Ozone	1.333333	141.218635	30.875651	0.374349	0.777995	1.55599	100	0	70	0	1	0	0	120	60
06/05/2023	11:01:00	3	1	Control	2.162828	144.005472	30.132746	0.43035	0.622352	1.47974	100	0	70	0	1	0	0	120	60
06/05/2023	11:04:00	4	1	Diesel	0.002602	143.308779	32.642802	0.368212	0.656378	1.412013	100	0	70	0	1	0	0	120	60
06/05/2023	11:07:00	5	2	Ozone	0.026862	154.396575	31.062826	0.384115	0.725911	1.536458	100	0	70	0	1	0	0	120	60
06/05/2023	11:10:00	6	2	Combined	0.888075	141.832418	30.981445	0.406901	0.742187	1.48763	100	0	70	0	1	0	0	120	60
06/05/2023	11:13:00	8	2	Control	2.577914	140.778612	31.570184	0.381019	0.672387	1.472848	100	0	70	0	1	0	0	120	60
06/05/2023	11:16:00	7	2	Diesel	2.356532	143.070205	33.395236	0.265753	0.653176	1.277536	100	0	70	0	1	0	0	120	60
06/05/2023	11:19:00	9	3	Combined	2.68661	132.910404	32.722982	0.309245	0.657552	1.236979	100	0	70	0	1	0	0	120	60
06/05/2023	11:22:00	10	3	Ozone	2.785684	145.449421	31.258005	0.252946	0.560323	1.165471	100	0	70	0	1	0	0	120	60
06/05/2023	11:25:00	11	3	Control	0.93897	133.97893	31.786309	0.24334	0.441855	1.021388	100	0	70	0	1	0	0	120	60
06/05/2023	11:28:00	12	3	Diesel	0.048433	162.212329					100	0	70	0	1	0	0	120	60
06/05/2023	11:31:00	1	1	Combined	0.004346	127.646039	33.012778	0.029793	0.559454	0.946769	100	0	70	0	1	0	0	120	60
06/05/2023	11:34:00	2	1	Ozone	2.269027	152.471377	31.355794	0.026042	0.719401	1.01237	100	0	70	0	1	0	0	120	60
06/05/2023	11:37:00	3	1	Control	1.945462	156.712359	33.203125	-0.029297	0.683594	0.960286	100	0	70	0	1	0	0	120	60
06/05/2023	11:40:00	4	1	Diesel	0.010989	119.057858	30.126953	-0.003255	0.55013	0.911458	100	0	70	0	1	0	0	120	60
06/05/2023	11:43:00	5	2	Ozone	0.030118	139.659908	30.810547	0.08138	0.644531	1.097005	100	0	70	0	1	0	0	120	60
06/05/2023	11:46:00	6	2	Combined	2.517064	149.734858	32.242572	0.112065	0.915727	1.360784	100	0	70	0	1	0	0	120	60
06/05/2023	11:49:00	8	2	Control	1.604065	150.098998	31.589314	0.096001	0.926907	1.350636	100	0	70	0	1	0	0	120	60
06/05/2023	11:52:00	7	2	Diesel	2.376882	141.922166	31.062826	0.071615	0.813802	1.181641	100	0	70	0	1	0	0	120	60
06/05/2023	11:55:00	9	3	Combined	2.057387	145.239864	32.405599	0.143229	0.605469	1.070964	100	0	70	0	1	0	0	120	60
06/05/2023	11:58:00	10	3	Ozone	2.18722	147.821887	32.788086	0.214844	0.537109	1.09375	100	0	70	0	1	0	0	120	60
06/05/2023	12:01:00	11	3	Control	1.496541	143.570223	30.721029	0.247396	0.657552	1.246745	100	0	70	0	1	0	0	120	60
06/05/2023	12:04:00	12	3	Diesel	0.04824	153.065473					100	0	70	0	1	0	0	120	60
06/05/2023	12:07:00	1	1	Combined	1.186813	158.135346	29.622396	0.273437	0.719401	1.425781	100	0	70	0	1	0	0	120	60
06/05/2023	12:11:00	2	1	Ozone	1.738299	142.131724	31.599935	0.299479	0.764974	1.425781	100	0	70	0	1	0	0	120	60
06/05/2023	12:14:00	3	1	Control	2.499797	148.440957	30.175781	0.341797	0.833333	1.552734	100	0	70	0	1	0	0	120	60
06/05/2023	12:17:00	4	1	Diesel	0.444037	134.354026	29.353841	0.371094	0.927734	1.699219	100	0	70	0	1	0	0	120	60
06/05/2023	12:20:00	5	2	Ozone	0.035409	142.684728	29.060872	0.377604	0.989583	1.705729	100	0	70	0	1	0	0	120	60
06/05/2023	12:23:00	6	2	Combined	0.777095	151.446718	29.727225	0.321107	0.930217	1.605535	100	0	70	0	1	0	0	120	60
06/05/2023	12:26:00	8	2	Control	2.383394	134.547178	30.061849	0.351562	0.872396	1.614583	100	0	70	0	1	0	0	120	60
06/05/2023	12:29:00	7	2	Diesel	0.595035	159.600553	29.720052	0.410156	0.810547	1.582031	100	0	70	0	1	0	0	120	60
06/05/2023	12:32:00	9	3	Combined	1.687831	148.4951	30.021159	0.429687	0.947266	1.761068	100	0	70	0	1	0	0	120	60
06/05/2023	12:35:00	10	3	Ozone	0.74766	139.89102	29.125977	0.46224	0.947266	1.741536	100	0	70	0	1	0	0	120	60
06/05/2023	12:38:00	11	3	Control	0.111546	130.379592	30.025159	0.413798	0.9567	1.681674	100	0	70	0	1	0	0	120	60
06/05/2023	12:41:00	12	3	Diesel	0.565593	173.006071					100	0	70	0	1	0	0	120	60
06/05/2023	12:44:00	1	1	Combined	1.693122	132.662757	29.947917	0.602214	0.891927	1.858724	100	0	70	0	1	0	0	120	60
06/05/2023	12:47:00	2	1	Ozone	1.424094	142.332254	29.663086	0.605469	0.836589	1.819661	100	0	70	0	1	0	0	120	60
06/05/2023	12:50:00	3	1	Control	2.032967	152.816389	29.915365	0.638021	0.78776	1.767578	100	0	70	0	1	0	0	120	60
06/05/2023	12:53:00	4	1	Diesel	0.009768	143.919505	28.74349	0.556641	0.77474	1.744792	100	0	70	0	1	0	0	120	60
06/05/2023	12:56:00	5	2	Ozone	0.03256	144.268465	29.044596	0.488281	0.820312	1.71224	100	0	70	0	1	0	0	120	60
06/05/2023	12:59:00	6	2	Combined	0.062271	170.009477	30.029297	0.429687	0.908203	1.764323	100	0	70	0	1	0	0	120	60
06/05/2023	13:02:00	8	2	Control	1.724054	163.948196	28.523763	0.429687	0.986328	1.796875	100	0	70	0	1	0	0	120	60
06/05/2023	13:05:00	7	2	Diesel	1.053317	176.617546	30.281576	0.54362	0.996094	1.865234	100	0	70	0	1	0	0	120	60
06/05/2023	13:08:00	9	3	Combined	0.855108	159.400689	28.304036	0.533854	0.950521	1.845703	100	0	70	0	1	0	0	120	60
06/05/2023	13:11:00	10	3	Ozone	1.20757	154.779543	27.587891	0.540365	0.898437	1.780599	100	0	70	0	1	0	0	120	60
06/05/2023	13:14:00	11	3	Control	0.508344	129.098172	28.686523	0.63151	0.85612	1.848958	100	0	70	0	1	0	0	120	60
06/05/2023	13:17:00	12	3	Diesel	0.046638	166.399752					100	0	70	0	1	0	0	120	60
06/05/2023	13:20:00	1	1	Combined	0.010175	142.09584	28.426107	0.807292	0.826823	2.001953	100	0	70	0	1	0	0	120	60
06/05/2023	13:23:00	2	1	Ozone	0.709402	146.455713	29.972331	0.709635	0.904948	1.914062	100	0	70	0	1	0	0	120	60
06/05/2023	13:26:00	3	1	Control	1.948718	153.76298	29.125977	0.507812	0.989583	1.907552	100	0	70	0	1	0	0	120	60
06/05/2023	13:29:00	4	1	Diesel	1.21164	130.299945	30.403646	0.400391	0.986328	1.780599	100	0	70	0	1	0	0	120	60
06/05/2023	13:32:00	5	2	Ozone	0.02849	135.750735	28.523763	0.436198	0.901693	1.783854	100	0	70	0	1	0	0	120	60
06/05/2023	13:35:00	6	2	Combined	0.368991	142.778682	29.735501	0.463453	0.880561	1.731329	100	0	70	0	1	0	0	120	60
06/05/2023	13:38:00	8	2	Control	1.6744	135.835653	29.760742	0.406901	0.924479	1.72526	100	0	70	0	1	0	0	120	60
06/05/2023	13:41:00	7	2	Diesel	0.191697	151.927164	29.329427	0.384115	1.009115	1.741536	100	0	70	0	1	0	0	120	60
06/05/2023	13:44:00	9	3	Combined	1.303215	138.854466	31.282552	0.374349	1.129557	1.829427	100	0	70	0	1	0	0	120	60
06/05/2023	13:47:00	10	3	Ozone	1.447293	146.765704	28.78418	0.400391	1.083984	1.819661	100	0	70	0	1	0	0	120	60
06/05/2023	13:50:00	11	3	Control	1.806461	142.15814	30.116194	0.470074	1.062632	1.893538	100	0	70	0	1	0	0	120	60
06/05/2023	13:53:00	12	3	Diesel	0.164335	172.841445					100	0	70	0	1	0	0	120	60
06/05/2023	13:56:00	1	1	Combined	-0.002849	139.492796	29.475911	0.595703	1.181641	2.086589	100	0	70	0	1	0	0	120	60
06/05/2023	14:00:00	2	1	Ozone	1.687017	154.200445	28.955078	0.520833	1.220703	2.119141	100	0	70	0	1	0	0	120	60
06/05/2023	14:03:00	3	1	Control	1.032153	151.635475	25.732422	1.500651	1.435547	3.196615	100	0	70	0	1	0	1	120	60
06/05/2023	14:06:00	4	1	Diesel	1.239006	155.026758	21.923001	5.402542	2.443061	8.232918	100	0	70	0	1	0	1	120	60
06/05/2023	14:09:00	5	2	Ozone	0.002035	151.612035	23.31543	9.410807	3.746745	13.310547	100	0	70	0	1	0	1	120	60
06/05/2023	14:12:00	6	2	Combined	1.153439	156.979192	18.766276	13.616536	5.205078	18.990885	100	0	70	0	1	0	1	120	60
06/05/2023	14:15:00	8	2	Control	2.611722	142.964576	24.772135	14.534505	6.396484	21.207682	100	0	70	0	1	0	1	120	60
06/05/2023	14:18:00	7	2	Diesel	2.006919	143.523432	29.231771	12.900391	7.167969	20.247396	100	0	70	0	1	0	1	120	60
06/05/2023	14:21:00	9	3	Combined	0.682947	134.64977	26.586914	8.574219	6.360677	15.055339	100	0	70	0	1	0	1	120	60
06/05/2023	14:24:00	10	3	Ozone	1.779813	132.487487	23.876953	7.981771	6.429036	14.518229	100	0	70	0	1	0	1	120	60
06/05/2023	14:27:00	11	3	Control	0.236874	134.834254	26.839193	9.482422	7.307943	16.767578	100	0	70	0	1	0	1	120	60
06/05/2023	14:30:00	12	3	Diesel	0.055352	166.658069					100	0	70	0	1	0	1	120	60
06/05/2023	14:33:00	1	1	Combined	0.367521	130.980933	21.761068	14.746094	9.384766	24.319661	100	0	70	90	1	1	1	120	60
06/05/2023	14:36:00	2	1	Ozone	2.278795	133.01678	24.584961	15.406901	10.192057	25.693359	100	0	70	90	1	1	1	120	60
06/05/2023	14:39:00	3	1	Control	1.927733	135.129263	20.88023	13.330906	9.855005	23.361361	100	0	70	90	1	1	1	120	60
06/05/2023	14:42:00	4	1	Diesel	1.43549	162.960646	20.410156	13.004557	9.775391	22.923177	100	0	70	90	1	1	1	120	60
06/05/2023	14:45:00	5	2	Ozone	0.009768	123.550575	23.152669	15.351562	11.110026	26.468099	100	0	70	90	1	1	1	120	60
06/05/2023	14:48:00	6	2	Combined	1.68661	153.202968	18.766276	15.85612	11.373698	27.298177	100	0	70	90	1	1	1	120	60
06/05/2023	14:51:00	8	2	Control	1.803012	158.4962	20.890299	15.872396	11.64388	27.600911	100	0	70	90	1	1	1	120	60
06/05/2023	14:54:00	7	2	Diesel	1.25234	146.822965	19.238281	17.81901	12.03125	30.032552	100	0	70	90	1	1	1	120	60
06/05/2023	14:57:00	9	3	Combined	1.288563	147.483469	22.005208	16.201172	11.897786	28.222656	100	0	70	90	1	1	1	120	60
06/05/2023	15:00:00	10	3	Ozone	0.901506	149.269605	18.676758	16.227214	12.207031	28.632812	100	0	70	90	1	1	1	120	60
06/05/2023	15:03:00	11	3	Control	0.062678	130.29576	18.457031	17.324219	12.548828	29.934896	100	0	70	90	1	1	1	120	60
06/05/2023	15:06:00	12	3	Diesel	0.054538	174.40754					100	0	70	90	1	1	1	120	60
06/05/2023	15:09:00	1	1	Combined	0.022385	168.029676	17.830404	17.054036	12.786458	29.973958	50	50	70	90	1	1	1	120	60
06/05/2023	15:12:00	2	1	Ozone	1.357753	136.509111	18.636068	18.597005	13.619792	32.26888	50	50	70	90	1	1	1	120	60
06/05/2023	15:15:00	3	1	Control	1.041921	139.448879	18.237305	19.801432	14.394531	34.222005	50	50	70	90	1	1	1	120	60
06/05/2023	15:18:00	4	1	Diesel	0.017094	151.210895	17.854818	19.749349	14.459635	34.332682	50	50	70	90	1	1	1	120	60
06/05/2023	15:21:00	5	2	Ozone	0.001628	165.204097	17.236328	19.609375	14.742839	34.492187	50	50	70	90	1	1	1	120	60
06/05/2023	15:24:00	6	2	Combined	0.030835	167.881511	14.383607	21.673067	14.903337	36.695577	50	50	70	90	1	1	1	120	60
06/05/2023	15:27:00	8	2	Control	1.740741	152.35577	20.35319	21.578776	15.309245	36.930339	50	50	70	90	1	1	1	120	60
06/05/2023	15:30:00	7	2	Diesel	1.920975	150.228658	20.371734	19.579278	15.151127	34.807249	50	50	70	90	1	1	1	120	60
06/05/2023	15:33:00	9	3	Combined	1.388278	152.048331	18.782552	14.739583	13.697917	28.557943	50	50	70	90	1	1	1	120	60
06/05/2023	15:36:00	10	3	Ozone	2.135124	158.25771	18.334961	16.132812	13.424479	29.707031	50	50	70	90	1	1	1	120	60
06/05/2023	15:39:00	11	3	Control	0.132275	112.885505	18.001302	18.623047	13.75651	32.503255	50	50	70	90	1	1	1	120	60
06/05/2023	15:42:00	12	3	Diesel	0.054945	171.473076					50	50	70	90	1	1	1	120	60
06/05/2023	15:45:00	1	1	Combined	1.569394	150.775908	17.610677	18.639323	15.08138	33.815104	100	100	70	90	1	1	1	120	60
06/05/2023	15:48:00	2	1	Ozone	1.397639	179.52527	15.926107	19.156901	14.879557	34.192708	100	100	70	90	1	1	1	120	60
06/05/2023	15:52:00	3	1	Control	1.120472	169.985612	16.756185	20.69987	15.117187	35.869141	100	100	70	90	1	1	1	120	60
06/05/2023	15:55:00	4	1	Diesel	0.02442	154.492895	18.286133	20.507812	14.518229	35.182292	100	100	70	90	1	1	1	120	60
06/05/2023	15:58:00	5	2	Ozone	-0.000207	171.119819	17.727092	20.345604	14.194915	34.560381	100	100	70	90	1	1	1	120	60
06/05/2023	16:01:00	6	2	Combined	0.023799	149.200828	16.005694	20.537606	14.231329	34.864936	100	100	70	90	1	1	1	120	60
06/05/2023	16:04:00	8	2	Control	1.751323	155.075041	20.719401	20.644531	15.032552	35.791016	100	100	70	90	1	1	1	120	60
06/05/2023	16:07:00	7	2	Diesel	1.712251	183.433354	19.278971	19.205729	14.703776	34.098307	100	100	70	90	1	1	1	120	60
06/05/2023	16:10:00	9	3	Combined	0.693487	169.905426	19.440215	17.409296	14.092293	31.59428	100	100	70	90	1	1	1	120	60
06/05/2023	16:13:00	10	3	Ozone	1.917386	159.344031	16.527079	18.452066	13.638771	32.127251	100	100	70	90	1	1	1	120	60
06/05/2023	16:16:00	11	3	Control	0.044908	154.076028	20.367121	18.693724	13.906912	32.736361	100	100	70	90	1	1	1	120	60
06/05/2023	16:19:00	12	3	Diesel	0.059015	182.477381					100	100	70	90	1	1	1	120	60
06/05/2023	16:22:00	1	1	Combined	0.019943	150.694546	16.715495	19.840495	14.632161	34.645182	100	100	70	90	1	1	1	120	60
06/05/2023	16:25:00	2	1	Ozone	1.918193	155.195815	15.690104	22.405599	15.045573	37.587891	100	100	70	90	1	1	1	120	60
06/05/2023	16:28:00	3	1	Control	1.402523	187.179184	15.714518	21.748047	15.15625	36.940104	100	100	70	90	1	1	1	120	60
06/05/2023	16:31:00	4	1	Diesel	0.021164	157.087531	16.349284	22.171224	15.322266	37.460937	100	100	70	90	1	1	1	120	60
06/05/2023	16:34:00	5	2	Ozone	-0.001628	174.764213	16.910807	22.021484	15.576172	37.57487	100	100	70	90	1	1	1	120	60
06/05/2023	16:37:00	6	2	Combined	0.030625	192.671669	18.866867	20.664703	15.420082	36.187244	100	100	70	90	1	1	1	120	60
06/05/2023	16:40:00	8	2	Control	1.81805	166.427494	15.467757	21.795551	15.098649	36.947166	100	100	70	90	1	1	1	120	60
06/05/2023	16:43:00	7	2	Diesel	0.124377	177.129963	17.073292	21.980932	15.164857	37.096133	100	100	70	90	1	1	1	120	60
06/05/2023	16:46:00	9	3	Combined	1.183964	169.84212	19.124349	21.311849	15.960286	37.275391	100	100	70	90	1	1	1	120	60
06/05/2023	16:49:00	10	3	Ozone	2.204408	164.569128	15.288806	20.405353	15.737065	36.136014	100	100	70	90	1	1	1	120	60
06/05/2023	16:52:00	11	3	Control	0.041514	131.651448	18.83138	19.983724	15.572917	35.527344	100	100	70	90	1	1	1	120	60
06/05/2023	16:55:00	12	3	Diesel	0.056166	166.571501					100	100	70	90	1	1	1	120	60
06/05/2023	16:58:00	1	1	Combined	0.027269	122.387066	16.577148	16.513672	14.511719	31.184896	100	100	70	90	1	1	1	120	60
06/05/2023	17:01:00	2	1	Ozone	2.005044	159.58196	16.681609	18.948514	14.626025	33.747439	100	100	70	90	1	1	1	120	60
06/05/2023	17:04:00	3	1	Control	1.347171	168.647507	18.147786	22.005208	15.836589	37.884115	100	100	70	90	1	1	1	120	60
06/05/2023	17:07:00	4	1	Diesel	0.017501	153.348381	19.889323	19.518229	15.901693	35.621745	100	100	70	90	1	1	1	120	60
06/05/2023	17:10:00	5	2	Ozone	0.00562	184.711812	17.771887	18.821305	15.597098	34.464906	100	100	70	90	1	1	1	120	60
06/05/2023	17:13:00	6	2	Combined	1.685189	179.600799	16.684322	18.855932	15.005959	33.964513	100	100	70	90	1	1	1	120	60
06/05/2023	17:16:00	8	2	Control	0.947904	168.33127	19.303385	19.007161	15	34.134115	100	100	70	90	1	1	1	120	60
06/05/2023	17:19:00	7	2	Diesel	0.316646	185.923215	14.949544	20.651042	15.224609	35.953776	100	100	70	90	1	1	1	120	60
06/05/2023	17:22:00	9	3	Combined	1.014652	156.717084	17.431641	21.230469	15.377604	36.813151	100	100	70	90	1	1	1	120	60
06/05/2023	17:25:00	10	3	Ozone	0.732808	160.287492	19.134004	21.411547	15.694518	37.106065	100	100	70	90	1	1	1	120	60
06/05/2023	17:28:00	11	3	Control	0.042839	137.663012	17.122948	19.998014	15.19465	35.291976	100	100	70	90	1	1	1	120	60
06/05/2023	17:31:00	12	3	Diesel	0.099715	184.875276					100	100	70	90	1	1	1	120	60
06/05/2023	17:34:00	1	1	Combined	0.023606	175.077516	20.621745	20.569661	15.992839	36.640625	100	100	70	90	1	1	1	120	60
06/05/2023	17:37:00	2	1	Ozone	1.139194	158.75653	18.774414	18.626302	15.973307	34.69401	100	100	70	90	1	1	1	120	60
06/05/2023	17:40:00	3	1	Control	1.240944	174.778859	15.991211	20.270182	16.490885	36.875	100	100	70	90	1	1	1	120	60
06/05/2023	17:43:00	4	1	Diesel	0.020757	172.342713	16.796875	22.679036	16.748047	39.45638	100	100	70	90	1	1	1	120	60
06/05/2023	17:46:00	5	2	Ozone	0.009768	176.157971	16.463216	23.372396	17.460937	40.670573	100	100	70	90	1	1	1	120	60
06/05/2023	17:50:00	6	2	Combined	0.046978	174.779897	17.122948	22.176245	16.889566	39.098914	100	100	70	90	1	1	1	120	60
06/05/2023	17:53:00	8	2	Control	0.555963	177.270626	17.285156	21.832682	16.513672	38.365885	100	100	70	90	1	1	1	120	60
06/05/2023	17:56:00	7	2	Diesel	0.392583	191.020207	16.469147	23.192532	17.36295	40.525689	100	100	70	90	1	1	1	120	60
06/05/2023	17:59:00	9	3	Combined	0.464581	157.347728	17.930328	23.4375	17.622951	41.066855	100	100	70	90	1	1	1	120	60
06/05/2023	18:02:00	10	3	Ozone	0.243793	178.553111	15.519206	23.382161	17.88737	41.298828	100	100	70	90	1	1	1	120	60
06/05/2023	18:05:00	11	3	Control	0.042735	137.589562	17.683919	21.354167	17.542318	38.821615	100	100	70	90	1	1	1	120	60
06/05/2023	18:08:00	12	3	Diesel	0.055759	167.935977					100	100	70	90	1	1	1	120	60
06/05/2023	18:11:00	1	1	Combined	0.023606	189.029729	21.101888	15.091146	16.207682	31.380208	100	100	70	90	1	1	1	120	60
06/05/2023	18:14:00	2	1	Ozone	0.43549	183.112092	16.170247	18.196615	16.55599	34.905599	100	100	70	90	1	1	1	120	60
06/05/2023	18:17:00	3	1	Control	0.031746	175.080434	21.508789	18.811849	16.627604	35.563151	100	100	70	90	1	1	1	120	60
06/05/2023	18:20:00	4	1	Diesel	0.015873	205.128296	17.618815	20.979818	17.480469	38.434245	100	100	70	90	1	1	1	120	60
06/05/2023	18:23:00	5	2	Ozone	-0.003663	183.161892	16.48763	18.795573	16.861979	35.804036	100	100	70	90	1	1	1	120	60
06/05/2023	18:26:00	6	2	Combined	0.028083	191.647413	16.381836	20.738932	17.747396	38.610026	100	100	70	90	1	1	1	120	60
06/05/2023	18:29:00	8	2	Control	1.02709	173.719837	15.153271	23.546743	18.829449	42.35964	100	100	70	90	1	1	1	120	60
06/05/2023	18:32:00	7	2	Diesel	0.041514	178.556055	16.381836	24.335937	19.342448	43.834635	100	100	70	90	1	1	1	120	60
06/05/2023	18:35:00	9	3	Combined	0.051282	159.468033	17.545573	21.660156	18.795573	40.511068	100	100	70	90	1	1	1	120	60
06/05/2023	18:38:00	10	3	Ozone	0.276353	167.332801	18.457031	19.417318	18.193359	37.610677	100	100	70	90	1	1	1	120	60
06/05/2023	18:41:00	11	3	Control	0.044494	137.579639	15.790519	20.676642	18.293167	38.926774	100	100	70	90	1	1	1	120	60
06/05/2023	18:44:00	12	3	Diesel	0.060643	167.897912					100	100	70	90	1	1	1	120	60
06/05/2023	18:47:00	1	1	Combined	0.022792	188.933099	15.779622	17.828776	17.939453	35.999349	100	100	70	90	1	1	1	120	60
06/05/2023	18:50:00	2	1	Ozone	0.992614	183.420901	18.690766	16.210937	17.562116	33.862705	100	100	70	90	1	1	1	120	60
06/05/2023	18:53:00	3	1	Control	0.037444	174.849131	15.152995	18.255208	18.294271	36.699219	100	100	70	90	1	1	1	120	60
06/05/2023	18:56:00	4	1	Diesel	0.023199	193.146576	12.443034	20.93099	18.909505	39.983724	100	100	70	90	1	1	1	120	60
06/05/2023	18:59:00	5	2	Ozone	-0.000407	183.325868	14.632161	22.955729	19.501953	42.519531	100	100	70	90	1	1	1	120	60
06/05/2023	19:02:00	6	2	Combined	0.0387	200.76916	13.084282	22.881356	20.180085	43.011785	100	100	70	90	1	1	1	120	60
06/05/2023	19:05:00	8	2	Control	0.008547	173.636906	17.911784	19.498698	18.632812	38.235677	100	100	70	90	1	1	1	120	60
06/05/2023	19:08:00	7	2	Diesel	0.045177	179.955665	16.080729	21.474609	19.264323	40.875651	100	100	70	90	1	1	1	120	60
06/05/2023	19:11:00	9	3	Combined	0.043956	159.327482	18.066406	14.202474	18.535156	32.757161	100	100	70	90	1	1	1	120	60
06/05/2023	19:14:00	10	3	Ozone	0.50346	167.324001	17.740885	8.720703	18.225911	26.95638	100	100	70	90	1	1	1	120	60
06/05/2023	19:17:00	11	3	Control	0.046978	137.323551	13.092558	14.231329	18.524894	32.888639	100	100	70	90	1	1	1	120	60
06/05/2023	19:20:00	12	3	Diesel	0.059829	167.769078					100	100	70	90	1	1	1	120	60
06/05/2023	19:23:00	1	1	Combined	0.029711	189.035584	15.421549	23.411458	20.283203	43.632812	100	100	70	90	1	1	1	120	60
06/05/2023	19:26:00	2	1	Ozone	0.0387	183.47772	18.711931	15.860037	18.942002	34.904661	100	100	70	90	1	1	1	120	60
06/05/2023	19:29:00	3	1	Control	0.028083	175.18879	20.109049	9.026693	17.841797	26.936849	100	100	70	90	1	1	1	120	60
06/05/2023	19:32:00	4	1	Diesel	0.022385	193.2842	14.347331	14.371745	18.225911	32.740885	100	100	70	90	1	1	1	120	60
06/05/2023	19:35:00	5	2	Ozone	0.008547	183.071118	18.994141	17.900391	19.355469	37.395833	100	100	70	90	1	1	1	120	60
06/05/2023	19:39:00	6	2	Combined	0.02918	200.554766	20.044359	14.271054	19.422007	33.7692	100	100	70	90	1	1	1	120	60
06/05/2023	19:42:00	8	2	Control	0.003518	173.880636	17.048464	8.610302	17.87937	26.499603	100	100	70	90	1	1	1	120	60
06/05/2023	19:45:00	7	2	Diesel	0.043549	179.935168	16.658529	11.542969	18.180339	29.785156	100	100	70	90	1	1	1	120	60
06/05/2023	19:48:00	9	3	Combined	0.051689	147.009132	16.422526	17.233073	18.427734	35.771484	100	100	70	90	1	1	1	120	60
06/05/2023	19:51:00	10	3	Ozone	0.063085	165.871695	22.03776	16.490885	19.264323	35.771484	100	100	70	90	1	1	1	120	60
06/05/2023	19:54:00	11	3	Control	0.04477	137.372883	18.538411	18.863932	20.240885	39.199219	100	100	70	90	1	1	1	120	60
06/05/2023	19:57:00	12	3	Diesel	0.054131	167.856932					100	100	70	90	1	1	1	120	60
06/05/2023	20:00:00	1	1	Combined	0.021571	191.536144	22.054036	15.143229	19.557292	34.700521	100	100	70	90	1	1	0	120	60
06/05/2023	20:03:00	2	1	Ozone	0.260814	202.890103	19.867444	14.661245	18.045594	32.956583	100	100	70	90	1	1	0	120	60
06/05/2023	20:06:00	3	1	Control	0.021978	174.767144	21.394857	10.924479	17.444661	28.310547	100	100	70	90	1	1	0	120	60
06/05/2023	20:09:00	4	1	Diesel	0.003932	189.573056	25.291314	5.366128	15.869968	21.332097	100	100	70	90	1	1	0	120	60
06/05/2023	20:12:00	5	2	Ozone	0.036223	212.012069	26.391602	2.229818	14.427083	16.861979	100	100	70	90	1	1	0	120	60
06/05/2023	20:15:00	6	2	Combined	0.067562	203.453348	27.652995	1.705729	13.291016	15.139974	100	100	70	90	1	1	0	120	60
06/05/2023	20:18:00	8	2	Control	0.028897	217.645666	27.994792	1.770833	12.714844	14.684245	100	100	70	90	1	1	0	120	60
06/05/2023	20:21:00	7	2	Diesel	0.066431	206.796249	27.881687	1.688294	12.082892	14.042638	100	100	70	90	1	1	0	120	60
06/05/2023	20:24:00	9	3	Combined	0.029594	146.858108	27.492717	1.787606	11.295021	13.215042	100	100	70	90	1	1	0	120	60
06/05/2023	20:27:00	10	3	Ozone	0.049875	196.159699	26.56581	67.806541	2.489407	71.404926	100	100	70	90	1	1	0	120	60
06/05/2023	20:30:00	11	3	Control	0.032967	137.323102	26.798503	1.630859	8.183594	10.087891	100	100	70	90	1	1	0	120	60
06/05/2023	20:33:00	12	3	Diesel	0.04884	167.649029					100	100	70	90	1	1	0	120	60
07/05/2023	04:15:00	1	1	Combined	0.022385	326.326483	23.103841	4.0625	12.148437	16.344401	100	100	70	90	1	1	1	120	60
07/05/2023	04:18:00	2	1	Ozone	0.606024	285.889971	25.236003	3.723958	12.353516	16.305339	100	100	70	90	1	1	1	120	60
07/05/2023	04:21:00	3	1	Control	0.033374	288.750689	22.688802	3.655599	12.470703	16.341146	100	100	70	90	1	1	1	120	60
07/05/2023	04:24:00	4	1	Diesel	0.017908	288.613071	22.184245	3.74349	12.483724	16.435547	100	100	70	90	1	1	1	120	60
07/05/2023	04:27:00	5	2	Ozone	0.002849	283.652929	21.557617	3.369141	12.467448	15.917969	100	100	70	90	1	1	1	120	60
07/05/2023	04:30:00	6	2	Combined	0.02849	331.570639	20.491536	3.007812	12.565104	15.667318	100	100	70	90	1	1	1	120	60
07/05/2023	04:33:00	8	2	Control	0.004477	237.758516	24.17806	2.431641	12.874349	15.478516	100	100	70	90	1	1	1	120	60
07/05/2023	04:36:00	7	2	Diesel	0.039886	311.299678	23.413086	2.080078	13.066406	15.335286	100	100	70	90	1	1	1	120	60
07/05/2023	04:39:00	9	3	Combined	0.055352	300.902131	23.31543	2.03125	13.336589	15.524089	100	100	70	90	1	1	1	120	60
07/05/2023	04:42:00	10	3	Ozone	0.058608	305.727576	23.535156	2.776693	13.58724	16.455078	100	100	70	90	1	1	1	120	60
07/05/2023	04:46:00	11	3	Control	0.047391	137.552837	18.298133	2.916446	13.658633	16.608183	100	100	70	90	1	1	1	120	60
07/05/2023	04:49:00	12	3	Diesel	0.057325	172.445385					100	100	70	90	1	1	1	120	60
07/05/2023	04:52:00	1	1	Combined	0.023799	326.344252	18.902278	5.462129	14.489539	20.113877	100	100	70	90	1	1	1	120	60
07/05/2023	04:55:00	2	1	Ozone	0.035409	285.95439	14.510091	8.27474	15.345052	23.792318	100	100	70	90	1	1	1	120	60
07/05/2023	04:58:00	3	1	Control	0.035002	288.812176	13.110352	8.19987	15.70638	24.000651	100	100	70	90	1	1	1	120	60
07/05/2023	05:01:00	4	1	Diesel	0.019943	288.712625	12.386068	8.082682	16.158854	24.397786	100	100	70	90	1	1	1	120	60
07/05/2023	05:04:00	5	2	Ozone	0.005698	77.043127	14.518229	8.590495	16.455078	25.123698	100	100	70	90	1	1	1	120	60
07/05/2023	05:07:00	6	2	Combined	0.038258	331.596992	10.367839	23.105469	21.451823	44.622396	100	100	70	90	1	1	1	120	60
07/05/2023	05:10:00	8	2	Control	0.003663	237.565262	9.122721	6.285807	16.497396	22.884115	100	100	70	90	1	1	1	120	60
07/05/2023	05:13:00	7	2	Diesel	0.039479	311.176701	18.082682	7.441406	17.125651	24.492187	100	100	70	90	1	1	1	120	60
07/05/2023	05:16:00	9	3	Combined	0.043142	301.039758	16.723633	8.297526	20.091146	28.395182	100	100	70	90	1	1	1	120	60
07/05/2023	05:19:00	10	3	Ozone	0.060222	305.711844	17.172603	9.103549	19.369041	28.509004	100	100	70	90	1	1	1	120	60
07/05/2023	05:22:00	11	3	Control	0.045037	137.380271	18.498655	11.312116	17.930328	29.312884	100	100	70	90	1	1	1	120	60
07/05/2023	05:25:00	12	3	Diesel	0.058567	172.784854					100	100	70	90	1	1	1	120	60
07/05/2023	05:28:00	1	1	Combined	0.02849	326.370402	16.44694	11.842448	17.252604	29.111328	100	100	70	90	1	1	1	120	60
07/05/2023	05:31:00	2	1	Ozone	0.038258	285.945599	21.158854	8.948568	17.060547	25.950521	100	100	70	90	1	1	1	120	60
07/05/2023	05:34:00	3	1	Control	0.029304	288.586714	19.881185	7.991536	16.55599	24.459635	100	100	70	90	1	1	1	120	60
07/05/2023	05:37:00	4	1	Diesel	0.019536	288.71848	17.667643	6.731771	16.764323	23.636068	100	100	70	90	1	1	1	120	60
07/05/2023	05:40:00	5	2	Ozone	0.006919	77.116329	17.30957	7.916667	17.236328	24.977214	100	100	70	90	1	1	1	120	60
07/05/2023	05:43:00	6	2	Combined	0.03256	331.435949	17.578125	5.524089	16.660156	22.307943	100	100	70	90	1	1	1	120	60
07/05/2023	05:46:00	8	2	Control	0.002276	237.769929	18.000199	3.4759	16.101695	19.650424	100	100	70	90	1	1	1	120	60
07/05/2023	05:49:00	7	2	Diesel	0.044637	311.191872	16.54553	4.633069	15.759477	20.475794	100	100	70	90	1	1	1	120	60
07/05/2023	05:52:00	9	3	Combined	0.054131	300.910914	17.537435	7.597656	16.630859	24.283854	100	100	70	90	1	1	1	120	60
07/05/2023	05:55:00	10	3	Ozone	0.060643	305.797848	17.35026	7.509766	16.767578	24.287109	100	100	70	90	1	1	1	120	60
07/05/2023	05:58:00	11	3	Control	0.043142	137.323103	19.075521	2.89388	15.940755	18.844401	100	100	70	90	1	1	1	120	60
07/05/2023	06:01:00	12	3	Diesel	0.057387	172.617951					100	100	70	90	1	1	1	120	60
07/05/2023	06:04:00	1	1	Combined	0.027676	326.364547	19.69401	3.427734	15.572917	19.029948	100	100	70	90	1	1	1	120	60
07/05/2023	06:07:00	2	1	Ozone	0.03663	285.734534	20.549192	6.127516	15.701139	21.888242	100	100	70	90	1	1	1	120	60
07/05/2023	06:10:00	3	1	Control	0.030625	288.301155	18.442623	6.653432	15.977203	22.790727	100	100	70	90	1	1	1	120	60
07/05/2023	06:13:00	4	1	Diesel	0.016614	288.528681	19.995517	8.087859	16.672003	24.734247	100	100	70	90	1	1	1	120	60
07/05/2023	06:16:00	5	2	Ozone	0.004884	77.054839	18.611654	8.098958	16.588542	24.619141	100	100	70	90	1	1	1	120	60
07/05/2023	06:19:00	6	2	Combined	0.02849	331.488655	19.702148	9.560547	16.787109	26.292318	100	100	70	90	1	1	1	120	60
07/05/2023	06:22:00	8	2	Control	0.006105	237.764369	19.075521	7.916667	16.119792	24.261068	100	100	70	90	1	1	1	120	60
07/05/2023	06:25:00	7	2	Diesel	0.043142	311.211847	16.398112	6.106771	15.901693	22.086589	100	100	70	90	1	1	1	120	60
07/05/2023	06:28:00	9	3	Combined	0.051282	300.975332	17.618815	6.731771	15.917969	22.783203	100	100	70	90	1	1	1	120	60
07/05/2023	06:31:00	10	3	Ozone	0.059015	305.727578	15.698242	10.569661	16.165365	26.774089	100	100	70	90	1	1	1	120	60
07/05/2023	06:35:00	11	3	Control	0.042735	137.610062	13.924154	13.063151	17.18099	30.257161	100	100	70	90	1	1	1	120	60
07/05/2023	06:38:00	12	3	Diesel	0.053043	172.243395					100	100	70	90	1	1	1	120	60
07/05/2023	06:41:00	1	1	Combined	0.025234	326.311844	14.868164	16.861979	18.167318	35.097656	100	100	70	90	1	1	1	120	60
07/05/2023	06:44:00	2	1	Ozone	1.089588	285.546937	15.384997	15.393273	17.62447	33.120365	100	100	70	90	1	1	1	120	60
07/05/2023	06:47:00	3	1	Control	0.035002	288.545719	16.902669	13.580729	18.157552	31.826172	100	100	70	90	1	1	1	120	60
07/05/2023	06:50:00	4	1	Diesel	0.015466	229.457464	15.136719	14.274089	17.513021	31.822917	100	100	70	90	1	1	1	120	60
07/05/2023	06:53:00	5	2	Ozone	0.006919	91.695143	15.535482	18.678385	18.457031	37.167969	100	100	70	90	1	1	1	120	60
07/05/2023	06:56:00	6	2	Combined	0.028897	327.283958	17.92806	17.054036	18.89974	36.139323	100	100	70	90	1	1	1	120	60
07/05/2023	06:59:00	8	2	Control	0.002442	237.913702	16.601562	11.878255	17.991536	29.915365	100	100	70	90	1	1	1	120	60
07/05/2023	07:02:00	7	2	Diesel	0.040293	311.296749	17.008464	10.849609	17.526042	28.297526	100	100	70	90	1	1	1	120	60
07/05/2023	07:05:00	9	3	Combined	0.05291	301.194943	15.804036	13.867187	17.80599	31.770833	100	100	70	90	1	1	1	120	60
07/05/2023	07:08:00	10	3	Ozone	0.060236	305.791992	18.920898	13.66862	18.297526	31.998698	100	100	70	90	1	1	1	120	60
07/05/2023	07:11:00	11	3	Control	0.044363	137.399232	16.471354	13.365885	18.343099	31.728516	100	100	70	90	1	1	1	120	60
07/05/2023	07:14:00	12	3	Diesel	0.054842	172.668718					100	100	70	90	1	1	1	120	60
07/05/2023	07:17:00	1	1	Combined	0.017094	326.385042	17.936198	10.732422	16.865234	27.526042	100	100	70	90	1	1	1	120	60
07/05/2023	07:20:00	2	1	Ozone	0.035409	285.802125	19.40918	12.695312	16.731771	29.505208	100	100	70	90	1	1	1	120	60
07/05/2023	07:23:00	3	1	Control	0.027676	288.367104	18.888346	11.162109	16.975911	28.105469	100	100	70	90	1	1	1	120	60
07/05/2023	07:26:00	4	1	Diesel	0.015935	229.298405	18.413996	6.428761	16.502251	22.993909	100	100	70	90	1	1	1	120	60
07/05/2023	07:29:00	5	2	Ozone	0.00814	272.347682	17.30957	4.69401	16.210937	21.083984	100	100	70	90	1	1	1	120	60
07/05/2023	07:32:00	6	2	Combined	0.02711	327.294133	18.480204	5.313162	16.452595	21.855138	100	100	70	90	1	1	1	120	60
07/05/2023	07:35:00	8	2	Control	0.007006	237.692755	14.824539	10.341957	16.662398	26.959529	100	100	70	90	1	1	1	120	60
07/05/2023	07:38:00	7	2	Diesel	0.041107	311.437301	18.619792	12.942708	17.701823	30.748698	100	100	70	90	1	1	1	120	60
07/05/2023	07:41:00	9	3	Combined	0.049247	301.045615	16.341146	14.534505	18.336589	32.949219	100	100	70	90	1	1	1	120	60
07/05/2023	07:44:00	10	3	Ozone	0.060236	305.803711	17.244466	12.02474	18.509115	30.611979	100	100	70	90	1	1	1	120	60
07/05/2023	07:47:00	11	3	Control	0.044236	137.417711	14.776511	15.512935	18.99334	34.627946	100	100	70	90	1	1	1	120	60
07/05/2023	07:50:00	12	3	Diesel	0.059422	172.480325					100	100	70	90	1	1	1	120	60
07/05/2023	07:53:00	1	1	Combined	0.021978	326.35869	15.047201	12.314453	18.492839	30.86263	100	100	70	90	1	1	1	120	60
07/05/2023	07:56:00	2	1	Ozone	0.036223	285.898756	15.657552	13.509115	18.486328	32.109375	100	100	70	90	1	1	1	120	60
07/05/2023	07:59:00	3	1	Control	0.034974	288.375744	16.345008	17.783369	19.001589	36.910752	100	100	70	90	1	1	1	120	60
07/05/2023	08:02:00	4	1	Diesel	0.017501	229.463321	17.651367	15.572917	18.82487	34.492187	100	100	70	90	1	1	1	120	60
07/05/2023	08:05:00	5	2	Ozone	-0.002849	272.356475	15.657552	12.10612	18.173828	30.397135	100	100	70	90	1	1	1	120	60
07/05/2023	08:08:00	6	2	Combined	0.019943	327.333735	15.901693	7.509766	17.591146	25.110677	100	100	70	90	1	1	1	120	60
07/05/2023	08:11:00	8	2	Control	0.009313	237.680599	15.773967	5.485302	17.485434	22.974047	100	100	70	90	1	1	1	120	60
07/05/2023	08:14:00	7	2	Diesel	0.045991	311.04495	18.554687	4.462891	17.008464	21.497396	100	100	70	90	1	1	1	120	60
07/05/2023	08:17:00	9	3	Combined	0.045991	300.989977	17.936198	5.107422	17.070312	22.200521	100	100	70	90	1	1	1	120	60
07/05/2023	08:20:00	10	3	Ozone	0.059048	305.616073	17.06583	4.642674	17.514088	22.121542	100	100	70	90	1	1	1	120	60
07/05/2023	08:24:00	11	3	Control	0.047619	137.446083	15.00651	4.635417	17.454427	21.982422	100	100	70	90	1	1	1	120	60
07/05/2023	08:27:00	12	3	Diesel	0.057794	172.691165					100	100	70	90	1	1	1	120	60
07/05/2023	08:30:00	1	1	Combined	0.021978	326.373329	18.164062	3.567708	17.399089	20.960286	100	100	70	90	1	1	1	120	60
07/05/2023	08:33:00	2	1	Ozone	0.038286	285.782178	19.026417	1.261255	16.75053	18.154131	100	100	70	90	1	1	1	120	60
07/05/2023	08:36:00	3	1	Control	0.035409	288.437381	19.108073	0.110677	16.660156	16.888021	100	100	70	90	1	1	1	120	60
07/05/2023	08:39:00	4	1	Diesel	0.02035	229.384259	19.238281	-0.065104	16.809896	16.822917	100	100	70	90	1	1	1	120	60
07/05/2023	08:42:00	5	2	Ozone	0.000814	272.710774	21.468099	0.094401	18.567708	18.821615	100	100	70	90	1	1	1	120	60
07/05/2023	08:45:00	6	2	Combined	0.037037	323.2779	18.440755	0.211589	20.322266	20.670573	100	100	70	90	1	1	1	120	60
07/05/2023	08:48:00	8	2	Control	0.010175	237.685312	21.05306	0.361328	20.839844	21.341146	100	100	70	90	1	1	1	120	60
07/05/2023	08:51:00	7	2	Diesel	0.04477	311.311402	22.322591	1.240234	19.772135	21.17513	100	100	70	90	1	1	1	120	60
07/05/2023	08:54:00	9	3	Combined	0.048219	301.063674	23.660951	2.274232	18.286547	20.762712	100	100	70	90	1	1	1	120	60
07/05/2023	08:57:00	10	3	Ozone	0.100122	305.628022	23.046875	3.424479	16.920573	20.39388	100	100	70	90	1	1	1	120	60
07/05/2023	09:00:00	11	3	Control	0.040293	137.615917	22.298177	3.509115	16.41276	20.071615	100	100	70	90	1	1	0	120	60
07/05/2023	09:03:00	12	3	Diesel	0.048433	319.187881					100	100	70	90	1	1	0	120	60
07/05/2023	09:06:00	1	1	Combined	0.006919	326.270848	25.732422	1.55599	14.811198	16.542969	100	100	70	0	1	0	0	120	60
07/05/2023	09:09:00	2	1	Ozone	0.450115	285.811954	24.265095	0.291314	13.655323	14.198226	100	100	70	0	1	0	0	120	60
07/05/2023	09:12:00	3	1	Control	0.095238	297.432378	23.706055	0.227865	12.539062	13.001302	100	100	70	0	1	0	0	120	60
07/05/2023	09:15:00	4	1	Diesel	0.010989	282.267954	24.601237	0.166016	11.367187	11.891276	100	100	70	0	1	0	0	120	60
07/05/2023	09:18:00	5	2	Ozone	0.034188	285.155023	26.383464	0.152995	10.436198	10.911458	100	100	70	0	1	0	0	120	60
07/05/2023	09:21:00	6	2	Combined	0.062678	324.027955	24.38151	0.117187	9.619141	10.042318	100	100	70	0	1	0	0	120	60
07/05/2023	09:24:00	8	2	Control	0.028083	278.698653	23.55957	0.039062	8.886719	9.257812	100	100	70	0	1	0	0	120	60
07/05/2023	09:27:00	7	2	Diesel	0.317867	301.739562	22.412109	0.042318	8.203125	8.626302	100	100	70	0	1	0	0	120	60
07/05/2023	09:30:00	9	3	Combined	0.038258	301.107102	23.632812	0.169271	7.480469	7.919922	100	100	70	0	1	0	0	120	60
07/05/2023	09:33:00	10	3	Ozone	0.045991	343.962191	22.436523	0.139974	6.582031	7.03125	100	100	70	0	1	0	0	120	60
07/05/2023	09:36:00	11	3	Control	0.037458	137.472441	21.823689	0.225106	6.041446	6.518141	100	100	70	0	1	0	0	120	60
07/05/2023	09:39:00	12	3	Diesel	0.051116	329.033102					100	100	70	0	1	0	0	120	60
07/05/2023	09:42:00	1	1	Combined	-0.000814	322.792318	26.066081	0.208333	4.977214	5.527344	50	0	70	0	1	0	0	120	60
07/05/2023	09:45:00	2	1	Ozone	0.164111	305.291993	24.265095	0.112553	4.60474	5.061573	50	0	70	0	1	0	0	120	60
07/05/2023	09:48:00	3	1	Control	0.025234	297.280108	25.585937	0.07487	4.261068	4.726562	50	0	70	0	1	0	0	120	60
07/05/2023	09:51:00	4	1	Diesel	0.008954	301.874248	27.091471	0.042318	3.955078	4.274089	50	0	70	0	1	0	0	120	60
07/05/2023	09:54:00	5	2	Ozone	0.028897	285.160877	24.267578	0.058594	3.574219	4.06901	50	0	70	0	1	0	0	120	60
07/05/2023	09:57:00	6	2	Combined	0.06105	324.121652	26.578776	0.052083	3.258464	3.610026	50	0	70	0	1	0	0	120	60
07/05/2023	10:00:00	8	2	Control	0.03256	278.874341	25.236003	0.039062	2.8125	3.164062	50	0	70	0	1	0	0	120	60
07/05/2023	10:03:00	7	2	Diesel	0.074481	305.759783	25.805664	0.016276	2.464193	2.851562	50	0	70	0	1	0	0	120	60
07/05/2023	10:06:00	9	3	Combined	0.041514	300.948987	25.691732	0.078125	2.255859	2.604167	50	0	70	0	1	0	0	120	60
07/05/2023	10:09:00	10	3	Ozone	0.049461	343.954303	24.414062	0.096001	2.105403	2.542373	50	0	70	0	1	0	0	120	60
07/05/2023	10:12:00	11	3	Control	0.033781	137.580776	22.355143	0.107422	1.962891	2.451172	50	0	70	0	1	0	0	120	60
07/05/2023	10:15:00	12	3	Diesel	0.04477	329.075932					50	0	70	0	1	0	0	120	60
07/05/2023	10:19:00	1	1	Combined	0.002849	284.399586	26.790365	0.205078	1.621094	2.203776	100	0	70	0	1	0	0	120	60
07/05/2023	10:22:00	2	1	Ozone	0.023385	281.59555	25.622352	0.25821	1.443326	2.072299	100	0	70	0	1	0	0	120	60
07/05/2023	10:25:00	3	1	Control	0.018722	297.447025	24.552409	0.201823	1.354167	1.933594	100	0	70	0	1	0	0	120	60
07/05/2023	10:28:00	4	1	Diesel	0.009768	294.158812	23.714193	0.247396	1.373698	1.959635	100	0	70	0	1	0	0	120	60
07/05/2023	10:31:00	5	2	Ozone	0.028083	285.28679	25.252279	0.257161	1.292318	1.936849	100	0	70	0	1	0	0	120	60
07/05/2023	10:34:00	6	2	Combined	0.057847	285.832947	23.917777	0.20812	1.171875	1.761014	100	0	70	0	1	0	0	120	60
07/05/2023	10:37:00	8	2	Control	0.026048	296.843846	25.78125	0.126953	1.022135	1.523437	100	0	70	0	1	0	0	120	60
07/05/2023	10:40:00	7	2	Diesel	0.07306	304.366121	23.781698	0.03522	0.982966	1.341573	100	0	70	0	1	0	0	120	60
07/05/2023	10:43:00	9	3	Combined	0.039479	300.910913	22.395833	-0.016276	1.002604	1.217448	100	0	70	0	1	0	0	120	60
07/05/2023	10:46:00	10	3	Ozone	0.051282	324.481802	21.744792	-0.061849	0.947266	1.080729	100	0	70	0	1	0	0	120	60
07/05/2023	10:49:00	11	3	Control	0.037044	137.317594	23.338189	-0.023173	0.916976	1.145392	100	0	70	0	1	0	0	120	60
07/05/2023	10:52:00	12	3	Diesel	0.049654	329.13742					100	0	70	0	1	0	0	120	60
07/05/2023	10:55:00	1	1	Combined	0.012617	250.589268	20.589193	0.048828	0.703125	1.054687	100	0	70	0	1	0	0	120	60
07/05/2023	10:58:00	2	1	Ozone	0.280416	280.484864	23.627847	-0.009931	0.52304	0.960011	100	0	70	0	1	0	0	120	60
07/05/2023	11:01:00	3	1	Control	0.02422	297.83415	23.733671	0.009606	0.477075	0.848489	100	0	70	0	1	0	0	120	60
07/05/2023	11:04:00	4	1	Diesel	0.009768	293.980195	24.324544	-0.019531	0.416667	0.859375	100	0	70	0	1	0	0	120	60
07/05/2023	11:07:00	5	2	Ozone	0.028223	285.251174	24.430072	0.032018	0.422643	0.838883	100	0	70	0	1	0	0	120	60
07/05/2023	11:10:00	6	2	Combined	0.061878	285.5648	25.051311	0.033104	0.384004	0.814354	100	0	70	0	1	0	0	120	60
07/05/2023	11:13:00	8	2	Control	0.030118	297.265489	28.255208	0.061849	0.364583	0.729167	100	0	70	0	1	0	0	120	60
07/05/2023	11:16:00	7	2	Diesel	0.06105	312.588695	28.768571	0.044826	0.36501	0.810067	100	0	70	0	1	0	0	120	60
07/05/2023	11:19:00	9	3	Combined	0.037851	301.071962	29.052734	0.035807	0.410156	0.78125	100	0	70	0	1	0	0	120	60
07/05/2023	11:22:00	10	3	Ozone	0.046398	324.590143	30.126953	0.003255	0.423177	0.817057	100	0	70	0	1	0	0	120	60
07/05/2023	11:25:00	11	3	Control	0.040293	137.416807	29.573568	-0.009766	0.406901	0.761719	100	0	70	0	1	0	0	120	60
07/05/2023	11:28:00	12	3	Diesel	0.04824	329.140396					100	0	70	0	1	0	0	120	60
07/05/2023	11:31:00	1	1	Combined	0.012617	251.066541	30.159505	-0.100911	0.364583	0.595703	100	0	70	0	1	0	0	120	60
07/05/2023	11:34:00	2	1	Ozone	0.029711	280.326648	30.672201	-0.139974	0.358073	0.579427	100	0	70	0	1	0	0	120	60
07/05/2023	11:37:00	3	1	Control	0.023199	297.593426	31.241862	-0.175781	0.263672	0.530599	100	0	70	0	1	0	0	120	60
07/05/2023	11:40:00	4	1	Diesel	0.008207	320.661506	31.674244	-0.140881	0.358607	0.585937	100	0	70	0	1	0	0	120	60
07/05/2023	11:43:00	5	2	Ozone	0.034974	289.837791	30.968618	-0.125794	0.354211	0.585937	100	0	70	0	1	0	0	120	60
07/05/2023	11:46:00	6	2	Combined	0.064306	285.734782	29.801432	-0.045573	0.384115	0.625	100	0	70	0	1	0	0	120	60
07/05/2023	11:49:00	8	2	Control	0.033374	297.072234	34.261068	-0.097656	0.279948	0.579427	100	0	70	0	1	0	0	120	60
07/05/2023	11:52:00	7	2	Diesel	0.066748	315.478016	33.479818	-0.052083	0.23763	0.54362	100	0	70	0	1	0	0	120	60
07/05/2023	11:55:00	9	3	Combined	0.035816	341.066337	34.114583	-0.071615	0.380859	0.572917	100	0	70	0	1	0	0	120	60
07/05/2023	11:58:00	10	3	Ozone	0.05291	60.906587	28.995768	-0.003255	0.371094	0.664062	100	0	70	0	1	0	0	120	60
07/05/2023	12:01:00	11	3	Control	0.038258	37.751486	33.536784	0.022786	0.30599	0.638021	100	0	70	0	1	0	0	120	60
07/05/2023	12:05:00	12	3	Diesel	0.045322	28.244866					100	0	70	0	1	0	0	120	60
07/05/2023	12:08:00	1	1	Combined	0.015059	251.171955	32.137044	0.016276	0.257161	0.605469	100	0	70	0	1	0	0	120	60
07/05/2023	12:11:00	2	1	Ozone	0.025641	281.641356	31.176758	0.003255	0.244141	0.576172	100	0	70	0	1	0	0	120	60
07/05/2023	12:14:00	3	1	Control	0.02442	348.08197	31.819661	-0.003255	0.234375	0.55013	100	0	70	0	1	0	0	120	60
07/05/2023	12:17:00	4	1	Diesel	0.013431	287.324732	31.29069	-0.022786	0.247396	0.592448	100	0	70	0	1	0	0	120	60
07/05/2023	12:20:00	5	2	Ozone	0.032153	295.145568	32.185872	-0.087891	0.289714	0.576172	100	0	70	0	1	0	0	120	60
07/05/2023	12:23:00	6	2	Combined	0.065934	294.788343	33.935547	-0.052083	0.273437	0.559896	100	0	70	0	1	0	0	120	60
07/05/2023	12:26:00	8	2	Control	0.029594	298.196157	30.55482	-0.076139	0.384004	0.648835	100	0	70	0	1	0	0	120	60
07/05/2023	12:29:00	7	2	Diesel	0.067969	33.734182	34.375	-0.071615	0.397135	0.722656	100	0	70	0	1	0	0	120	60
07/05/2023	12:32:00	9	3	Combined	0.037851	7.615879	32.120768	-0.061849	0.38737	0.605469	100	0	70	0	1	0	0	120	60
07/05/2023	12:35:00	10	3	Ozone	0.052643	47.680828	34.595927	-0.147285	0.249744	0.457864	100	0	70	0	1	0	0	120	60
07/05/2023	12:38:00	11	3	Control	0.031249	36.353113	31.034825	-0.08276	0.241658	0.489936	100	0	70	0	1	0	0	120	60
07/05/2023	12:41:00	12	3	Diesel	0.049247	29.06393					100	0	70	0	1	0	0	120	60
07/05/2023	12:44:00	1	1	Combined	0	251.43548	33.211263	0.009766	0.345052	0.670573	100	0	70	0	1	0	0	120	60
07/05/2023	12:47:00	2	1	Ozone	0.026455	286.906014	30.541992	0.019531	0.332031	0.664062	100	0	70	0	1	0	0	120	60
07/05/2023	12:50:00	3	1	Control	0.513441	348.057552	28.378244	0.052966	0.218485	0.628972	100	0	70	0	1	0	0	120	60
07/05/2023	12:53:00	4	1	Diesel	0.011396	264.755228	31.738281	0.152995	0.325521	0.794271	100	0	70	0	1	0	0	120	60
07/05/2023	12:56:00	5	2	Ozone	0.03663	295.098719	33.951823	0.136719	0.374349	0.859375	100	0	70	0	1	0	0	120	60
07/05/2023	12:59:00	6	2	Combined	0.066655	296.371087	33.10707	0.118468	0.211322	0.723617	100	0	70	0	1	0	0	120	60
07/05/2023	13:02:00	8	2	Control	0.032967	297.119087	32.69043	0.084635	0.234375	0.660807	100	0	70	0	1	0	0	120	60
07/05/2023	13:05:00	7	2	Diesel	0.075295	324.818536	32.405599	0.061849	0.322266	0.725911	100	0	70	0	1	0	0	120	60
07/05/2023	13:08:00	9	3	Combined	0.037037	6.801875	33.732096	0.042318	0.423177	0.878906	100	0	70	0	1	0	0	120	60
07/05/2023	13:11:00	10	3	Ozone	0.053724	305.736362	31.12793	0.110677	0.410156	0.957031	100	0	70	0	1	0	0	120	60
07/05/2023	13:14:00	11	3	Control	0.032627	37.687021	26.655353	0.08645	0.393827	0.896516	100	0	70	0	1	0	0	120	60
07/05/2023	13:17:00	12	3	Diesel	0.053724	356.380089					100	0	70	0	1	0	0	120	60
07/05/2023	13:20:00	1	1	Combined	0.008954	251.499901	30.183919	0.048828	0.465495	0.950521	100	0	70	0	1	0	0	120	60
07/05/2023	13:23:00	2	1	Ozone	0.025234	287.058266	28.027344	0.068359	0.511068	1.041667	100	0	70	0	1	0	0	120	60
07/05/2023	13:26:00	3	1	Control	0.015466	348.043903	29.239909	0.195312	0.465495	0.992839	100	0	70	0	1	0	0	120	60
07/05/2023	13:29:00	4	1	Diesel	0.007006	264.892032	29.617059	0.188909	0.425845	0.995774	100	0	70	0	1	0	0	120	60
07/05/2023	13:32:00	5	2	Ozone	0.031339	295.075293	33.040365	0.130208	0.400391	0.924479	100	0	70	0	1	0	0	120	60
07/05/2023	13:35:00	6	2	Combined	0.064253	296.281809	32.762871	0.028817	0.390625	0.797259	100	0	70	0	1	0	0	120	60
07/05/2023	13:38:00	8	2	Control	0.03256	297.154222	34.952799	0.016276	0.377604	0.758464	100	0	70	0	1	0	0	120	60
07/05/2023	13:41:00	7	2	Diesel	0.075295	323.014855	30.826823	-0.035807	0.429687	0.660807	100	0	70	0	1	0	0	120	60
07/05/2023	13:44:00	9	3	Combined	0.036223	6.588136	30.721029	0.009766	0.472005	0.833333	100	0	70	0	1	0	0	120	60
07/05/2023	13:47:00	10	3	Ozone	0.053043	305.636231	31.890369	0.038422	0.57313	0.970159	100	0	70	0	1	0	0	120	60
07/05/2023	13:50:00	11	3	Control	0.039479	37.725133	32.348633	0.094401	0.634766	1.067708	100	0	70	0	1	0	0	120	60
07/05/2023	13:54:00	12	3	Diesel	0.048026	356.350811					100	0	70	0	1	0	0	120	60
07/05/2023	13:57:00	1	1	Combined	0.014245	251.133891	33.235677	-0.00651	0.302734	0.592448	100	0	70	0	1	0	0	120	60
07/05/2023	14:00:00	2	1	Ozone	0.026862	287.210528	30.948893	-0.100911	0.15625	0.400391	100	0	70	0	1	0	0	120	60
07/05/2023	14:03:00	3	1	Control	0.206742	348.057556	30.116194	1.436706	0.738215	2.479476	100	0	70	0	1	0	1	120	60
07/05/2023	14:06:00	4	1	Diesel	0.018615	264.932353	31.121926	4.870005	2.039575	7.194544	100	0	70	0	1	0	1	120	60
07/05/2023	14:09:00	5	2	Ozone	0	294.902536	29.142253	7.203776	3.346354	10.748698	100	0	70	0	1	0	1	120	60
07/05/2023	14:12:00	6	2	Combined	0.039032	294.692013	26.439229	7.191342	3.813397	11.251281	100	0	70	0	1	0	1	120	60
07/05/2023	14:15:00	8	2	Control	0.007806	296.996058	24.542136	11.795594	5.254226	17.302766	100	0	70	0	1	0	1	120	60
07/05/2023	14:18:00	7	2	Diesel	0.039072	225.000949	24.861654	13.001302	6.396484	19.596354	100	0	70	0	1	0	1	120	60
07/05/2023	14:21:00	9	3	Combined	0.056166	6.696474	26.114909	10.911458	7.80599	18.720703	100	0	70	0	1	0	1	120	60
07/05/2023	14:24:00	10	3	Ozone	0.063492	305.704151	26.912435	9.495443	7.923177	17.535807	100	0	70	0	1	0	1	120	60
07/05/2023	14:27:00	11	3	Control	0.041921	37.757342	32.006836	7.33724	8.662109	16.119792	100	0	70	0	1	0	1	120	60
07/05/2023	14:30:00	12	3	Diesel	0.059015	356.470861					100	0	70	0	1	0	1	120	60
07/05/2023	14:33:00	1	1	Combined	0.024013	251.104611	35.432943	3.056641	9.840495	12.991536	100	0	70	90	1	1	1	120	60
07/05/2023	14:36:00	2	1	Ozone	0.03663	287.149038	32.519531	2.063802	10.055339	12.324219	100	0	70	90	1	1	1	120	60
07/05/2023	14:39:00	3	1	Control	0.025641	348.131747	32.11263	2.148437	10.660807	12.96875	100	0	70	90	1	1	1	120	60
07/05/2023	14:42:00	4	1	Diesel	0.021418	264.580983	32.442687	2.164447	10.953509	13.255635	100	0	70	90	1	1	1	120	60
07/05/2023	14:45:00	5	2	Ozone	0.002442	307.446346	32.682292	1.777344	11.051432	12.96875	100	0	70	90	1	1	1	120	60
07/05/2023	14:48:00	6	2	Combined	0.039072	297.490945	32.779948	2.294922	11.575521	14.140625	100	0	70	90	1	1	1	120	60
07/05/2023	14:51:00	8	2	Control	0.358974	296.68864	30.192057	5.052083	12.991536	18.170573	100	0	70	90	1	1	1	120	60
07/05/2023	14:54:00	7	2	Diesel	0.27338	327.370522	31.804489	5.230403	13.7116	19.064486	100	0	70	90	1	1	1	120	60
07/05/2023	14:57:00	9	3	Combined	0.053317	356.90422	33.276367	3.691406	13.834635	17.652995	100	0	70	90	1	1	1	120	60
07/05/2023	15:00:00	10	3	Ozone	0.067562	332.437339	37.231445	2.740885	13.942057	16.692708	100	0	70	90	1	1	1	120	60
07/05/2023	15:03:00	11	3	Control	0.047039	37.816623	36.517034	2.471824	14.078509	16.655994	100	0	70	90	1	1	1	120	60
07/05/2023	15:06:00	12	3	Diesel	0.057387	343.404142					100	0	70	90	1	1	1	120	60
07/05/2023	15:09:00	1	1	Combined	0.026048	251.786865	34.562174	3.597005	14.593099	18.378906	50	50	70	90	1	1	1	120	60
07/05/2023	15:12:00	2	1	Ozone	0.941799	273.608733	28.263346	8.28125	15.47526	23.98763	50	50	70	90	1	1	1	120	60
07/05/2023	15:15:00	3	1	Control	1.39072	268.429241	30.900065	8.902995	15.55013	24.462891	50	50	70	90	1	1	1	120	60
07/05/2023	15:18:00	4	1	Diesel	0.021978	267.785774	31.136068	8.466797	16.236979	24.742839	50	50	70	90	1	1	1	120	60
07/05/2023	15:21:00	5	2	Ozone	0.001221	240.249303	30.118815	7.138672	16.070964	23.372396	50	50	70	90	1	1	1	120	60
07/05/2023	15:24:00	6	2	Combined	0.026622	276.135787	23.64562	11.843622	16.82249	28.726947	50	50	70	90	1	1	1	120	60
07/05/2023	15:27:00	8	2	Control	0.005698	217.162541	29.915365	15.182292	18.28125	33.652344	50	50	70	90	1	1	1	120	60
07/05/2023	15:30:00	7	2	Diesel	0.042839	195.263411	27.790651	14.800715	18.766552	33.736096	50	50	70	90	1	1	1	120	60
07/05/2023	15:33:00	9	3	Combined	0.05291	271.577617	26.407878	8.20638	17.65625	25.843099	50	50	70	90	1	1	1	120	60
07/05/2023	15:36:00	10	3	Ozone	0.114367	191.720834	30.655924	7.545573	17.81901	25.348307	50	50	70	90	1	1	1	120	60
07/05/2023	15:40:00	11	3	Control	0.046805	37.810047	30.281576	5.751953	17.320964	23.030599	50	50	70	90	1	1	1	120	60
07/05/2023	15:43:00	12	3	Diesel	0.056573	338.489645					50	50	70	90	1	1	1	120	60
07/05/2023	15:46:00	1	1	Combined	0.02442	259.540354	28.678385	4.970703	17.161458	22.18099	100	100	70	90	1	1	1	120	60
07/05/2023	15:49:00	2	1	Ozone	1.834606	285.755316	29.917572	6.538003	17.836335	24.417373	100	100	70	90	1	1	1	120	60
07/05/2023	15:52:00	3	1	Control	1.339438	276.950602	28.686523	6.503906	17.50651	24.065755	100	100	70	90	1	1	1	120	60
07/05/2023	15:55:00	4	1	Diesel	0.02173	239.797733	28.560315	7.421875	18.203787	25.672007	100	100	70	90	1	1	1	120	60
07/05/2023	15:58:00	5	2	Ozone	0.001221	266.245785	27.563477	10.38737	18.896484	29.202474	100	100	70	90	1	1	1	120	60
07/05/2023	16:01:00	6	2	Combined	0.037037	294.691727	29.752604	9.475911	18.766276	28.28125	100	100	70	90	1	1	1	120	60
07/05/2023	16:04:00	8	2	Control	0.00407	278.695725	25.854492	8.098958	18.28125	26.389974	100	100	70	90	1	1	1	120	60
07/05/2023	16:07:00	7	2	Diesel	0.215176	261.819009	30.321465	7.421875	17.757428	25.169698	100	100	70	90	1	1	1	120	60
07/05/2023	16:10:00	9	3	Combined	0.042328	306.731896	31.933594	6.764323	17.555339	24.404297	100	100	70	90	1	1	1	120	60
07/05/2023	16:13:00	10	3	Ozone	0.06105	319.67393	31.445312	4.205729	16.897786	21.194661	100	100	70	90	1	1	1	120	60
07/05/2023	16:16:00	11	3	Control	0.04904	37.08221	29.713115	6.400487	17.645364	24.103484	100	100	70	90	1	1	1	120	60
07/05/2023	16:19:00	12	3	Diesel	0.056573	12.25979					100	100	70	90	1	1	1	120	60
07/05/2023	16:22:00	1	1	Combined	0.020757	238.888742	31.998698	5.895182	18.05013	24.098307	100	100	70	90	1	1	1	120	60
07/05/2023	16:25:00	2	1	Ozone	0.863308	255.223672	33.683402	4.082351	17.23873	21.340292	100	100	70	90	1	1	1	120	60
07/05/2023	16:28:00	3	1	Control	0.297924	282.13619	32.89388	3.450521	16.936849	20.449219	100	100	70	90	1	1	1	120	60
07/05/2023	16:31:00	4	1	Diesel	0.019943	268.468688	31.616211	4.078776	16.783854	20.989583	100	100	70	90	1	1	1	120	60
07/05/2023	16:34:00	5	2	Ozone	0.011803	284.99663	30.997721	4.430339	16.780599	21.305339	100	100	70	90	1	1	1	120	60
07/05/2023	16:37:00	6	2	Combined	0.030932	292.834686	32.128906	4.811198	16.839193	21.627604	100	100	70	90	1	1	1	120	60
07/05/2023	16:40:00	8	2	Control	0.284086	282.833082	31.819661	4.394531	16.539714	21.054687	100	100	70	90	1	1	1	120	60
07/05/2023	16:43:00	7	2	Diesel	0.048433	257.06613	31.429036	4.840495	16.435547	21.328125	100	100	70	90	1	1	1	120	60
07/05/2023	16:46:00	9	3	Combined	0.051282	295.616986	31.941732	4.84375	16.321615	21.272786	100	100	70	90	1	1	1	120	60
07/05/2023	16:49:00	10	3	Ozone	0.222382	243.444486	33.595351	4.511399	16.242956	20.959273	100	100	70	90	1	1	1	120	60
07/05/2023	16:52:00	11	3	Control	0.042328	9.630396	32.568359	3.024089	16.432292	19.475911	100	100	70	90	1	1	1	120	60
07/05/2023	16:55:00	12	3	Diesel	0.056166	12.186588					100	100	70	90	1	1	1	120	60
07/05/2023	16:58:00	1	1	Combined	0.022792	287.526753	30.200195	3.58724	17.249349	20.979818	100	100	70	90	1	1	1	120	60
07/05/2023	17:01:00	2	1	Ozone	0.51974	309.460858	32.006836	3.304036	16.992187	20.332031	100	100	70	90	1	1	1	120	60
07/05/2023	17:04:00	3	1	Control	0.034595	304.389452	29.760742	3.369141	17.34375	20.745443	100	100	70	90	1	1	1	120	60
07/05/2023	17:07:00	4	1	Diesel	0.021978	288.662842	30.582682	3.19987	17.389323	20.608724	100	100	70	90	1	1	1	120	60
07/05/2023	17:10:00	5	2	Ozone	0.005698	264.532443	31.681315	4.690755	17.786458	22.610677	100	100	70	90	1	1	1	120	60
07/05/2023	17:13:00	6	2	Combined	0.035002	289.022994	30.940755	5.836589	17.903646	23.919271	100	100	70	90	1	1	1	120	60
07/05/2023	17:16:00	8	2	Control	0.005004	295.417779	30.105341	5.686475	18.208888	24.145108	100	100	70	90	1	1	1	120	60
07/05/2023	17:20:00	7	2	Diesel	0.039032	295.731702	24.950371	8.007812	18.045594	25.93814	100	100	70	90	1	1	1	120	60
07/05/2023	17:23:00	9	3	Combined	0.046805	331.623345	26.896159	9.160156	18.193359	27.412109	100	100	70	90	1	1	1	120	60
07/05/2023	17:26:00	10	3	Ozone	0.058608	305.841776	24.405924	13.964844	19.30013	33.330078	100	100	70	90	1	1	1	120	60
07/05/2023	17:29:00	11	3	Control	0.045437	9.635245	34.307761	9.765625	19.018955	28.85502	100	100	70	90	1	1	1	120	60
07/05/2023	17:32:00	12	3	Diesel	0.053724	12.245149					100	100	70	90	1	1	1	120	60
07/05/2023	17:35:00	1	1	Combined	0.021164	256.741123	30.940755	2.864583	18.193359	21.246745	100	100	70	90	1	1	1	120	60
07/05/2023	17:38:00	2	1	Ozone	0.376509	257.867567	36.052766	3.064165	18.452228	21.516393	100	100	70	90	1	1	1	120	60
07/05/2023	17:41:00	3	1	Control	0.031746	304.029317	32.942708	2.747396	18.714193	21.546224	100	100	70	90	1	1	1	120	60
07/05/2023	17:44:00	4	1	Diesel	0.020488	278.090806	30.670683	1.867055	18.385858	20.39857	100	100	70	90	1	1	1	120	60
07/05/2023	17:47:00	5	2	Ozone	0.010175	262.210745	32.77181	1.630859	18.411458	20.166016	100	100	70	90	1	1	1	120	60
07/05/2023	17:50:00	6	2	Combined	0.030835	289.218432	30.430681	1.873676	18.40572	20.385328	100	100	70	90	1	1	1	120	60
07/05/2023	17:53:00	8	2	Control	0.008607	295.37746	30.12135	2.596696	18.54188	21.247439	100	100	70	90	1	1	1	120	60
07/05/2023	17:56:00	7	2	Diesel	0.035816	296.594957	30.330404	2.285156	18.766276	21.25	100	100	70	90	1	1	1	120	60
07/05/2023	17:59:00	9	3	Combined	0.044363	332.200169	31.559245	2.646484	18.919271	21.601562	100	100	70	90	1	1	1	120	60
07/05/2023	18:02:00	10	3	Ozone	0.060236	295.268547	31.445312	1.71875	18.557943	20.38737	100	100	70	90	1	1	1	120	60
07/05/2023	18:05:00	11	3	Control	0.0407	9.621614	34.708659	1.95638	18.151042	20.377604	100	100	70	90	1	1	1	120	60
07/05/2023	18:08:00	12	3	Diesel	0.057387	9.074065					100	100	70	90	1	1	1	120	60
07/05/2023	18:11:00	1	1	Combined	0.021978	256.881673	30.004883	2.477214	18.551432	21.236979	100	100	70	90	1	1	1	120	60
07/05/2023	18:14:00	2	1	Ozone	0.037851	258.049972	26.72526	1.998698	18.681641	20.869141	100	100	70	90	1	1	1	120	60
07/05/2023	18:17:00	3	1	Control	0.031746	304.248913	28.702799	1.181641	18.639323	19.869792	100	100	70	90	1	1	1	120	60
07/05/2023	18:20:00	4	1	Diesel	0.023199	278.279942	29.508464	0.979818	18.789062	19.811198	100	100	70	90	1	1	1	120	60
07/05/2023	18:23:00	5	2	Ozone	0.007733	262.026274	30.721029	1.490885	19.248047	20.94401	100	100	70	90	1	1	1	120	60
07/05/2023	18:26:00	6	2	Combined	0.030008	289.09337	28.932733	2.032574	19.666976	21.798861	100	100	70	90	1	1	1	120	60
07/05/2023	18:29:00	8	2	Control	0.003803	341.804024	26.759413	4.123975	20.097976	24.247567	100	100	70	90	1	1	1	120	60
07/05/2023	18:32:00	7	2	Diesel	0.043549	296.618379	26.359049	5.169271	20.797526	26.044922	100	100	70	90	1	1	1	120	60
07/05/2023	18:35:00	9	3	Combined	0.056166	332.182603	26.318359	5.026042	20.911458	25.924479	100	100	70	90	1	1	1	120	60
07/05/2023	18:38:00	10	3	Ozone	0.058201	295.417874	22.599284	1.806641	20.442708	22.356771	100	100	70	90	1	1	1	120	60
07/05/2023	18:41:00	11	3	Control	0.039072	9.205822	27.677409	2.18099	20.302734	22.558594	100	100	70	90	1	1	1	120	60
07/05/2023	18:44:00	12	3	Diesel	0.055352	9.103348					100	100	70	90	1	1	1	120	60
07/05/2023	18:47:00	1	1	Combined	0.024827	256.97245	24.707031	5.270182	20.94401	26.276042	100	100	70	90	1	1	1	120	60
07/05/2023	18:50:00	2	1	Ozone	0.035816	257.988482	22.558594	3.678385	20.693359	24.423828	100	100	70	90	1	1	1	120	60
07/05/2023	18:53:00	3	1	Control	0.034188	304.213771	24.926758	2.138672	20.576172	22.838542	100	100	70	90	1	1	1	120	60
07/05/2023	18:56:00	4	1	Diesel	0.02035	278.241876	19.246419	5.205078	21.116536	26.425781	100	100	70	90	1	1	1	120	60
07/05/2023	18:59:00	5	2	Ozone	0.000407	262.169756	20.906576	7.275391	22.314453	29.658203	100	100	70	90	1	1	1	120	60
07/05/2023	19:02:00	6	2	Combined	0.032905	289.048701	15.045683	9.881488	23.655985	33.544094	100	100	70	90	1	1	1	120	60
07/05/2023	19:05:00	8	2	Control	0.00269	341.759747	23.636123	9.825212	23.26205	33.117055	100	100	70	90	1	1	1	120	60
07/05/2023	19:08:00	7	2	Diesel	0.043142	296.594961	22.420247	10.634766	23.655599	34.153646	100	100	70	90	1	1	1	120	60
07/05/2023	19:11:00	9	3	Combined	0.058201	332.162108	25.333659	9.085286	23.67513	32.714844	100	100	70	90	1	1	1	120	60
07/05/2023	19:15:00	10	3	Ozone	0.062251	295.244975	22.669057	9.778432	23.856942	33.664191	100	100	70	90	1	1	1	120	60
07/05/2023	19:18:00	11	3	Control	0.044363	8.942293	24.365234	7.672526	23.66862	31.132812	100	100	70	90	1	1	1	120	60
07/05/2023	19:21:00	12	3	Diesel	0.061457	9.115056					100	100	70	90	1	1	1	120	60
07/05/2023	19:24:00	1	1	Combined	0.027269	256.969517	19.905599	5.403646	23.102214	28.66862	100	100	70	90	1	1	1	120	60
07/05/2023	19:27:00	2	1	Ozone	0.039886	257.897713	21.036784	7.96224	24.13737	32.115885	100	100	70	90	1	1	1	120	60
07/05/2023	19:30:00	3	1	Control	0.033319	304.416556	18.40572	8.544094	24.668962	33.448093	100	100	70	90	1	1	1	120	60
07/05/2023	19:33:00	4	1	Diesel	0.021571	278.282871	23.819987	7.835286	24.231771	32.145182	100	100	70	90	1	1	1	120	60
07/05/2023	19:36:00	5	2	Ozone	0.005291	262.137549	17.285156	5.634766	23.483073	29.13737	100	100	70	90	1	1	1	120	60
07/05/2023	19:39:00	6	2	Combined	0.032226	288.952045	10.27792	5.875384	23.805712	29.658683	100	100	70	90	1	1	1	120	60
07/05/2023	19:42:00	8	2	Control	0.007733	341.886199	6.079102	7.73763	24.485677	32.327474	100	100	70	90	1	1	1	120	60
07/05/2023	19:45:00	7	2	Diesel	0.037037	296.442698	8.129883	10.494792	25.826823	36.5625	100	100	70	90	1	1	1	120	60
07/05/2023	19:48:00	9	3	Combined	0.048433	332.071336	16.40625	8.076172	25.361328	33.538411	100	100	70	90	1	1	1	120	60
07/05/2023	19:51:00	10	3	Ozone	0.058201	295.201198	6.494141	5.472005	24.150391	29.785156	100	100	70	90	1	1	1	120	60
07/05/2023	19:54:00	11	3	Control	0.047439	8.880659	6.899974	4.559426	23.808914	28.243468	100	100	70	90	1	1	1	120	60
07/05/2023	19:57:00	12	3	Diesel	0.055352	9.006721					100	100	70	90	1	1	1	120	60
07/05/2023	20:00:00	1	1	Combined	0.013838	256.867035	11.002604	2.643229	23.144531	25.768229	100	100	70	90	1	1	0	120	60
07/05/2023	20:03:00	2	1	Ozone	0.030118	257.935779	10.693359	141.822917	6.816406	148.554687	100	100	70	90	1	1	0	120	60
07/05/2023	20:06:00	3	1	Control	0.016687	304.240123	11.767578	136.774089	1.761068	138.688151	100	100	70	90	1	1	0	120	60
07/05/2023	20:09:00	4	1	Diesel	0.004604	278.120148	4.762743	200.310579	-0.163294	200.336194	100	100	70	90	1	1	0	120	60
07/05/2023	20:12:00	5	2	Ozone	0.03663	262.16975	11.71875	198.154297	-0.052083	198.183594	100	100	70	90	1	1	0	120	60
07/05/2023	20:15:00	6	2	Combined	0.063085	289.104969	17.431641	190.23763	-0.15625	188.320312	100	100	70	90	1	1	0	120	60
07/05/2023	20:18:00	8	2	Control	0.024213	342.042624	17.826404	200.297934	-0.165519	200.3509	100	100	70	90	1	1	0	120	60
07/05/2023	20:21:00	7	2	Diesel	0.06065	296.811731	16.385438	80.337474	8.529713	88.924821	100	100	70	90	1	1	0	120	60
07/05/2023	20:24:00	9	3	Combined	0.030932	332.071335	6.827799	160.485026	-0.14974	160.524089	100	100	70	90	1	1	0	120	60
07/05/2023	20:27:00	10	3	Ozone	0.049875	295.173807	14.590506	178.280588	-0.129105	178.333554	100	100	70	90	1	1	0	120	60
07/05/2023	20:30:00	11	3	Control	0.036223	8.778322	10.620117	17.454427	12.451172	30.035807	100	100	70	90	1	1	0	120	60
07/05/2023	20:33:00	12	3	Diesel	0.045177	9.1824					100	100	70	90	1	1	0	120	60
08/05/2023	04:15:00	1	1	Combined	0.027676	256.782116	1.741536	6.110026	21.315104	27.444661	100	100	70	90	1	1	1	120	60
08/05/2023	04:18:00	2	1	Ozone	0.040293	257.956276	1.000977	5.992839	21.276042	27.311198	100	100	70	90	1	1	1	120	60
08/05/2023	04:21:00	3	1	Control	0.035388	304.410593	1.257945	10.785222	20.722987	31.557865	100	100	70	90	1	1	1	120	60
08/05/2023	04:24:00	4	1	Diesel	0.020757	278.192101	0.642904	12.838542	21.142578	34.117839	100	100	70	90	1	1	1	120	60
08/05/2023	04:27:00	5	2	Ozone	0.007733	261.967714	0.74056	10.849609	21.897786	32.711589	100	100	70	90	1	1	1	120	60
08/05/2023	04:30:00	6	2	Combined	0.03663	288.875993	2.275887	3.47259	22.48411	25.95339	100	100	70	90	1	1	1	120	60
08/05/2023	04:33:00	8	2	Control	0.003256	341.824705	1.236979	2.626953	22.259115	24.931641	100	100	70	90	1	1	1	120	60
08/05/2023	04:36:00	7	2	Diesel	0.040293	296.589098	1.554362	2.838542	22.122396	24.866536	100	100	70	90	1	1	1	120	60
08/05/2023	04:39:00	9	3	Combined	0.047212	332.179675	1.806641	3.684896	21.933594	25.595703	100	100	70	90	1	1	1	120	60
08/05/2023	04:42:00	10	3	Ozone	0.064713	295.438377	1.749674	2.861328	22.171224	24.866536	100	100	70	90	1	1	1	120	60
08/05/2023	04:45:00	11	3	Control	0.046978	9.02686	1.828986	1.747881	22.404661	24.39089	100	100	70	90	1	1	1	120	60
08/05/2023	04:49:00	12	3	Diesel	0.054538	9.050641					100	100	70	90	1	1	1	120	60
08/05/2023	04:52:00	1	1	Combined	0.022792	256.738197	2.482096	4.941406	21.972656	26.822917	100	100	70	90	1	1	1	120	60
08/05/2023	04:55:00	2	1	Ozone	0.035409	257.973843	2.945964	5.143229	22.233073	27.363281	100	100	70	90	1	1	1	120	60
08/05/2023	04:58:00	3	1	Control	0.030118	304.284039	1.741536	5.569661	22.252604	27.828776	100	100	70	90	1	1	1	120	60
08/05/2023	05:01:00	4	1	Diesel	0.017501	278.361928	2.083333	8.623047	22.399089	31.181641	100	100	70	90	1	1	1	120	60
08/05/2023	05:04:00	5	2	Ozone	0.009361	262.017496	1.155599	15.260417	22.063802	37.347005	100	100	70	90	1	1	1	120	60
08/05/2023	05:07:00	6	2	Combined	0.02711	288.986166	2.51589	16.363215	22.719147	39.218088	100	100	70	90	1	1	1	120	60
08/05/2023	05:10:00	8	2	Control	0.00407	341.672458	1.310221	16.962891	22.874349	39.921875	100	100	70	90	1	1	1	120	60
08/05/2023	05:13:00	7	2	Diesel	0.047839	296.468996	3.081775	13.377305	23.988217	37.544826	100	100	70	90	1	1	1	120	60
08/05/2023	05:16:00	9	3	Combined	0.058608	332.138679	3.149414	18.59375	24.075521	42.939453	100	100	70	90	1	1	1	120	60
08/05/2023	05:19:00	10	3	Ozone	0.06145	295.484018	11.206455	17.843878	25.089652	43.208888	100	100	70	90	1	1	1	120	60
08/05/2023	05:22:00	11	3	Control	0.044494	8.988149	12.008408	30.862685	29.237288	60.510461	100	100	70	90	1	1	1	120	60
08/05/2023	05:25:00	12	3	Diesel	0.059048	9.01891					100	100	70	90	1	1	1	120	60
08/05/2023	05:28:00	1	1	Combined	0.253154	230.643329	13.216146	13.580729	27.913411	41.640625	100	100	70	90	1	1	1	120	60
08/05/2023	05:31:00	2	1	Ozone	0.041107	239.93699	14.363607	18.574219	27.11263	45.921224	100	100	70	90	1	1	1	120	60
08/05/2023	05:34:00	3	1	Control	0.659748	238.70135	14.331055	30.361328	25.794271	56.282552	100	100	70	90	1	1	1	120	60
08/05/2023	05:37:00	4	1	Diesel	0.039833	244.014553	10.766201	39.145748	34.720799	74.1323	100	100	70	90	1	1	1	120	60
08/05/2023	05:40:00	5	2	Ozone	0.005291	266.069968	15.120443	32.434896	31.754557	64.475911	100	100	70	90	1	1	1	120	60
08/05/2023	05:43:00	6	2	Combined	0.027269	206.887967	13.614909	26.832682	28.098958	55.182292	100	100	70	90	1	1	1	120	60
08/05/2023	05:46:00	8	2	Control	0.007326	240.490396	16.235352	20.501302	26.276042	46.94987	100	100	70	90	1	1	1	120	60
08/05/2023	05:49:00	7	2	Diesel	0.095645	177.835753	15.690104	18.27474	25.986328	44.511719	100	100	70	90	1	1	1	120	60
08/05/2023	05:52:00	9	3	Combined	0.051689	332.126969	17.415365	14.000651	24.674479	38.789062	100	100	70	90	1	1	1	120	60
08/05/2023	05:55:00	10	3	Ozone	0.061864	114.10359	14.510091	20.764974	27.532552	48.606771	100	100	70	90	1	1	1	120	60
08/05/2023	05:58:00	11	3	Control	0.041107	8.930581	16.235352	25.260417	25.859375	51.328125	100	100	70	90	1	1	1	120	60
08/05/2023	06:01:00	12	3	Diesel	0.059829	9.14141					100	100	70	90	1	1	1	120	60
08/05/2023	06:04:00	1	1	Combined	0.02035	227.150151	16.837565	20.657552	24.596354	45.413411	100	100	70	90	1	1	1	120	60
08/05/2023	06:07:00	2	1	Ozone	1.153439	215.896999	15.917969	18.707682	24.013672	42.929687	100	100	70	90	1	1	1	120	60
08/05/2023	06:10:00	3	1	Control	0.030422	231.278564	18.827794	17.389433	23.78178	41.161282	100	100	70	90	1	1	1	120	60
08/05/2023	06:13:00	4	1	Diesel	0.021978	194.604754	17.716471	14.521484	23.196615	37.763672	100	100	70	90	1	1	1	120	60
08/05/2023	06:16:00	5	2	Ozone	0.005291	243.948433	16.219076	13.505859	23.020833	36.614583	100	100	70	90	1	1	1	120	60
08/05/2023	06:19:00	6	2	Combined	0.032967	213.016395	15.421549	34.667969	23.014323	57.692057	100	100	70	90	1	1	1	120	60
08/05/2023	06:22:00	8	2	Control	0.004884	257.183273	17.26888	8.502604	25.683594	34.355469	100	100	70	90	1	1	1	120	60
08/05/2023	06:25:00	7	2	Diesel	0.171147	182.900014	15.93121	23.411017	26.595604	50.205244	100	100	70	90	1	1	1	120	60
08/05/2023	06:28:00	9	3	Combined	0.057794	166.937512	20.109049	5.517578	20.709635	26.214193	100	100	70	90	1	1	1	120	60
08/05/2023	06:31:00	10	3	Ozone	0.101343	204.009683	17.911784	8.066406	22.561849	30.709635	100	100	70	90	1	1	1	120	60
08/05/2023	06:34:00	11	3	Control	0.049875	8.749934	21.534031	9.331965	23.980403	33.428231	100	100	70	90	1	1	1	120	60
08/05/2023	06:37:00	12	3	Diesel	0.054538	10.74891					100	100	70	90	1	1	1	120	60
08/05/2023	06:40:00	1	1	Combined	0.027269	218.608998	20.19043	17.636719	30.986328	48.82487	100	100	70	90	1	1	1	120	60
08/05/2023	06:44:00	2	1	Ozone	0.841249	220.442725	15.964314	19.342558	28.095207	47.643008	100	100	70	90	1	1	1	120	60
08/05/2023	06:47:00	3	1	Control	0.032491	231.498919	19.216764	19.756356	24.82786	44.693459	100	100	70	90	1	1	1	120	60
08/05/2023	06:50:00	4	1	Diesel	0.019943	216.281192	21.923828	19.329427	24.586589	44.078776	100	100	70	90	1	1	1	120	60
08/05/2023	06:53:00	5	2	Ozone	0.009768	207.672684	20.385742	18.297526	23.984375	42.483724	100	100	70	90	1	1	1	120	60
08/05/2023	06:56:00	6	2	Combined	0.033828	224.498907	16.937756	17.504483	24.625384	42.318776	100	100	70	90	1	1	1	120	60
08/05/2023	06:59:00	8	2	Control	0.343101	189.053145	20.735677	16.936849	25.120443	42.26237	100	100	70	90	1	1	1	120	60
08/05/2023	07:02:00	7	2	Diesel	0.683761	192.847934	17.203776	19.967448	25.061849	45.250651	100	100	70	90	1	1	1	120	60
08/05/2023	07:05:00	9	3	Combined	0.05153	187.944266	16.791909	21.540651	27.277542	48.940678	100	100	70	90	1	1	1	120	60
08/05/2023	07:08:00	10	3	Ozone	0.061457	173.780391	16.796875	39.427083	24.075521	63.440755	100	100	70	90	1	1	1	120	60
08/05/2023	07:11:00	11	3	Control	0.04884	8.848595	13.517253	44.6875	28.945312	73.916016	100	100	70	90	1	1	1	120	60
08/05/2023	07:14:00	12	3	Diesel	0.057387	156.932329					100	100	70	90	1	1	1	120	60
08/05/2023	07:17:00	1	1	Combined	0.022792	186.136799	17.415365	26.422526	25.888672	52.626953	100	100	70	90	1	1	1	120	60
08/05/2023	07:20:00	2	1	Ozone	0.770859	180.810666	12.849935	43.837891	25.39388	69.394531	100	100	70	90	1	1	1	120	60
08/05/2023	07:23:00	3	1	Control	0.26048	207.652194	13.492839	37.949219	26.500651	64.749349	100	100	70	90	1	1	1	120	60
08/05/2023	07:26:00	4	1	Diesel	0.018215	198.002645	11.00634	38.085937	26.482454	64.805328	100	100	70	90	1	1	1	120	60
08/05/2023	07:29:00	5	2	Ozone	0.005291	190.089688	13.802083	37.233073	26.708984	64.202474	100	100	70	90	1	1	1	120	60
08/05/2023	07:32:00	6	2	Combined	0.035409	211.612965	15.942383	35.436198	20.875651	56.920573	100	100	70	90	1	1	1	120	60
08/05/2023	07:35:00	8	2	Control	-0.000621	187.619687	17.983647	30.856065	25.023173	56.193724	100	100	70	90	1	1	1	120	60
08/05/2023	07:38:00	7	2	Diesel	0.038665	192.757152	18.082682	25.257161	25	50.494792	100	100	70	90	1	1	1	120	60
08/05/2023	07:41:00	9	3	Combined	0.749778	172.111777	21.666446	16.777013	24.284958	41.220869	100	100	70	90	1	1	1	120	60
08/05/2023	07:44:00	10	3	Ozone	1.498106	174.062287	19.216764	21.500927	25.43035	47.067002	100	100	70	90	1	1	1	120	60
08/05/2023	07:47:00	11	3	Control	0.045177	9.000855	18.929036	21.119792	24.244792	45.514323	100	100	70	90	1	1	1	120	60
08/05/2023	07:50:00	12	3	Diesel	0.054945	181.715422					100	100	70	90	1	1	1	120	60
08/05/2023	07:53:00	1	1	Combined	0.017094	165.356358	19.238281	22.659505	24.508464	47.392578	100	100	70	90	1	1	1	120	60
08/05/2023	07:56:00	2	1	Ozone	2.141229	194.849213	20.011393	21.386719	24.798177	46.334635	100	100	70	90	1	1	1	120	60
08/05/2023	07:59:00	3	1	Control	1.442409	195.95164	19.148763	23.466797	24.703776	48.457031	100	100	70	90	1	1	1	120	60
08/05/2023	08:02:00	4	1	Diesel	0.802757	216.894696	15.848451	26.489672	24.784825	51.492982	100	100	70	90	1	1	1	120	60
08/05/2023	08:05:00	5	2	Ozone	0.007326	189.457259	20.662435	26.40625	25.449219	52.11263	100	100	70	90	1	1	1	120	60
08/05/2023	08:08:00	6	2	Combined	0.340252	203.605611	17.830404	25.371094	24.547526	50.084635	100	100	70	90	1	1	1	120	60
08/05/2023	08:11:00	8	2	Control	0.442002	192.482279	19.53125	24.195964	24.150391	48.544922	100	100	70	90	1	1	1	120	60
08/05/2023	08:14:00	7	2	Diesel	0.926333	189.293796	17.073568	28.984375	24.609375	53.792318	100	100	70	90	1	1	1	120	60
08/05/2023	08:17:00	9	3	Combined	0.103378	114.609523	15.136719	28.873698	25.885417	54.967448	100	100	70	90	1	1	1	120	60
08/05/2023	08:20:00	10	3	Ozone	1.019226	182.616556	15.103615	30.091367	25.989804	56.369174	100	100	70	90	1	1	1	120	60
08/05/2023	08:23:00	11	3	Control	0.041514	10.397536	17.692057	30.016276	25.429687	55.748698	100	100	70	90	1	1	1	120	60
08/05/2023	08:26:00	12	3	Diesel	0.058608	193.193431					100	100	70	90	1	1	1	120	60
08/05/2023	08:29:00	1	1	Combined	0.212374	193.418309	19.131019	23.002049	23.917777	46.96145	100	100	70	90	1	1	1	120	60
08/05/2023	08:32:00	2	1	Ozone	1.431827	196.789092	21.875	12.721354	21.526693	34.345703	100	100	70	90	1	1	1	120	60
08/05/2023	08:36:00	3	1	Control	0.994392	181.369529	18.438824	1.678363	18.822828	20.643538	100	100	70	90	1	1	1	120	60
08/05/2023	08:39:00	4	1	Diesel	0.500204	182.348567	13.110352	0.133464	18.548177	18.83138	100	100	70	90	1	1	1	120	60
08/05/2023	08:42:00	5	2	Ozone	0.005698	188.590517	15.421549	0.299479	20.69987	21.178385	100	100	70	90	1	1	1	120	60
08/05/2023	08:45:00	6	2	Combined	1.165649	190.736795	14.542643	0.472005	22.81901	23.479818	100	100	70	90	1	1	1	120	60
08/05/2023	08:48:00	8	2	Control	0.304436	191.694259	15.177409	0.716146	23.82487	24.514974	100	100	70	90	1	1	1	120	60
08/05/2023	08:51:00	7	2	Diesel	0.951346	197.612669	16.965704	27.913136	17.266949	45.13705	100	100	70	90	1	1	1	120	60
08/05/2023	08:54:00	9	3	Combined	0.049441	156.659397	18.810835	26.97874	19.448002	46.525999	100	100	70	90	1	1	1	120	60
08/05/2023	08:57:00	10	3	Ozone	0.410537	168.937083	21.028112	25.557121	22.989242	48.623207	100	100	70	90	1	1	1	120	60
08/05/2023	09:00:00	11	3	Control	0.041034	9.505645	14.28823	26.789831	23.562372	50.41624	100	100	70	90	1	1	0	120	60
08/05/2023	09:03:00	12	3	Diesel	0.048026	193.79661					100	100	70	90	1	1	0	120	60
08/05/2023	09:06:00	1	1	Combined	0.007326	175.004281	24.446615	19.954427	24.013672	44.156901	100	100	70	0	1	0	0	120	60
08/05/2023	09:09:00	2	1	Ozone	1.324486	174.463925	23.965804	8.110272	21.660476	29.799565	100	100	70	0	1	0	0	120	60
08/05/2023	09:12:00	3	1	Control	0.26455	198.803589	25.252279	2.10612	17.669271	19.960937	100	100	70	0	1	0	0	120	60
08/05/2023	09:15:00	4	1	Diesel	0.005588	182.548687	25.117519	1.370498	15.360169	16.889566	100	100	70	0	1	0	0	120	60
08/05/2023	09:18:00	5	2	Ozone	0.030932	179.517973	26.180013	1.145833	13.818359	15.07487	100	100	70	0	1	0	0	120	60
08/05/2023	09:21:00	6	2	Combined	1.41781	200.519658	26.582362	1.102357	12.304687	13.575874	100	100	70	0	1	0	0	120	60
08/05/2023	09:24:00	8	2	Control	0.177452	206.697644	28.759766	1.129557	11.022135	12.190755	100	100	70	0	1	0	0	120	60
08/05/2023	09:27:00	7	2	Diesel	0.067155	181.244006	27.091471	1.08724	9.674479	10.940755	100	100	70	0	1	0	0	120	60
08/05/2023	09:30:00	9	3	Combined	0.035002	156.683446	27.197266	0.996094	8.642578	9.944661	100	100	70	0	1	0	0	120	60
08/05/2023	09:33:00	10	3	Ozone	0.045322	186.339282	28.030654	0.946769	7.868776	8.888374	100	100	70	0	1	0	0	120	60
08/05/2023	09:36:00	11	3	Control	0.032226	11.052239	28.936668	0.909324	6.826332	8.030225	100	100	70	0	1	0	0	120	60
08/05/2023	09:39:00	12	3	Diesel	0.050289	158.179299					100	100	70	0	1	0	0	120	60
08/05/2023	09:42:00	1	1	Combined	0.17501	188.859888	25.585937	0.86263	5.104167	6.269531	50	0	70	0	1	0	0	120	60
08/05/2023	09:45:00	2	1	Ozone	2.6337	201.386918	27.775065	0.953776	4.638672	5.738932	50	0	70	0	1	0	0	120	60
08/05/2023	09:48:00	3	1	Control	0.735043	197.01162	27.189128	0.888672	4.186198	5.416667	50	0	70	0	1	0	0	120	60
08/05/2023	09:51:00	4	1	Diesel	1.188441	183.42729	29.720052	1.025391	3.792318	5.087891	50	0	70	0	1	0	0	120	60
08/05/2023	09:54:00	5	2	Ozone	0.030525	209.144668	30.094401	0.9375	3.453776	4.589844	50	0	70	0	1	0	0	120	60
08/05/2023	09:57:00	6	2	Combined	1.612536	205.015769	29.6875	0.85612	3.180339	4.202474	50	0	70	0	1	0	0	120	60
08/05/2023	10:00:00	8	2	Control	0.594688	186.554409	28.320312	0.774846	2.827228	3.94147	50	0	70	0	1	0	0	120	60
08/05/2023	10:03:00	7	2	Diesel	1.067155	178.330243	29.410807	0.70638	2.568359	3.652344	50	0	70	0	1	0	0	120	60
08/05/2023	10:06:00	9	3	Combined	0.35002	137.656906	28.328451	0.820312	2.333984	3.51237	50	0	70	0	1	0	0	120	60
08/05/2023	10:09:00	10	3	Ozone	2.019129	183.70063	29.80957	0.804036	2.148437	3.248698	50	0	70	0	1	0	0	120	60
08/05/2023	10:12:00	11	3	Control	0.03623	9.312675	27.984119	0.653176	2.004355	3.028945	50	0	70	0	1	0	0	120	60
08/05/2023	10:15:00	12	3	Diesel	0.322634	179.307975					50	0	70	0	1	0	0	120	60
08/05/2023	10:18:00	1	1	Combined	1.167684	176.375051	30.281576	0.579427	1.888021	2.845052	100	0	70	0	1	0	0	120	60
08/05/2023	10:21:00	2	1	Ozone	3.07733	177.066244	29.833984	0.608724	1.748047	2.682292	100	0	70	0	1	0	0	120	60
08/05/2023	10:24:00	3	1	Control	2.092389	171.532261	30.273437	0.61849	1.591797	2.57487	100	0	70	0	1	0	0	120	60
08/05/2023	10:27:00	4	1	Diesel	2.572243	189.222797	29.443359	0.664062	1.526693	2.526042	100	0	70	0	1	0	0	120	60
08/05/2023	10:31:00	5	2	Ozone	0.034595	185.784229	30.786133	0.657552	1.507161	2.519531	100	0	70	0	1	0	0	120	60
08/05/2023	10:34:00	6	2	Combined	1.82906	205.116833	31.404622	0.693359	1.438802	2.509766	100	0	70	0	1	0	0	120	60
08/05/2023	10:37:00	8	2	Control	0.542	178.278683	29.089976	0.797802	1.347325	2.466234	100	0	70	0	1	0	0	120	60
08/05/2023	10:40:00	7	2	Diesel	2.631258	186.179491	31.347656	0.719401	1.207682	2.249349	100	0	70	0	1	0	0	120	60
08/05/2023	10:43:00	9	3	Combined	0.039479	212.717739	30.834961	0.833333	1.207682	2.314453	100	0	70	0	1	0	0	120	60
08/05/2023	10:46:00	10	3	Ozone	1.995436	172.239995	30.449539	0.787654	1.165471	2.2573	100	0	70	0	1	0	0	120	60
08/05/2023	10:49:00	11	3	Control	0.03663	9.460568	30.834961	0.683594	1.188151	2.190755	100	0	70	0	1	0	0	120	60
08/05/2023	10:52:00	12	3	Diesel	0.446072	169.120107					100	0	70	0	1	0	0	120	60
08/05/2023	10:55:00	1	1	Combined	1.511193	216.096616	33.105469	0.46875	1.416016	2.252604	100	0	70	0	1	0	0	120	60
08/05/2023	10:58:00	2	1	Ozone	3.664632	217.570871	32.942708	0.3125	1.383464	2.086589	100	0	70	0	1	0	0	120	60
08/05/2023	11:01:00	3	1	Control	2.016687	231.680952	34.700521	0.345052	1.149089	1.813151	100	0	70	0	1	0	0	120	60
08/05/2023	11:04:00	4	1	Diesel	1.531056	197.304578	34.075628	0.275359	1.104636	1.706583	100	0	70	0	1	0	0	120	60
08/05/2023	11:07:00	5	2	Ozone	0.034595	188.840166	33.610026	0.172526	0.983073	1.526693	100	0	70	0	1	0	0	120	60
08/05/2023	11:10:00	6	2	Combined	1.066675	224.042393	34.555904	0.249744	0.893315	1.508069	100	0	70	0	1	0	0	120	60
08/05/2023	11:13:00	8	2	Control	0.071225	191.392671	34.309896	0.30599	1.005859	1.617839	100	0	70	0	1	0	0	120	60
08/05/2023	11:16:00	7	2	Diesel	1.827025	211.395532	33.406576	0.283203	1.051432	1.682943	100	0	70	0	1	0	0	120	60
08/05/2023	11:19:00	9	3	Combined	0.765975	183.114649	33.211263	0.354818	1.123047	1.809896	100	0	70	0	1	0	0	120	60
08/05/2023	11:22:00	10	3	Ozone	0.124542	171.900579	35.636393	0.423177	1.181641	1.923828	100	0	70	0	1	0	0	120	60
08/05/2023	11:25:00	11	3	Control	0.037037	302.670682	34.269206	0.465495	1.191406	2.047526	100	0	70	0	1	0	0	120	60
08/05/2023	11:28:00	12	3	Diesel	0.660155	176.288178					100	0	70	0	1	0	0	120	60
08/05/2023	11:31:00	1	1	Combined	0.62963	211.432501	33.780924	0.403646	1.210937	1.988932	100	0	70	0	1	0	0	120	60
08/05/2023	11:34:00	2	1	Ozone	1.549471	200.850952	34.804047	0.403432	1.171875	1.953125	100	0	70	0	1	0	0	120	60
08/05/2023	11:37:00	3	1	Control	1.128612	217.368275	34.114583	0.374349	1.158854	1.914062	100	0	70	0	1	0	0	120	60
08/05/2023	11:40:00	4	1	Diesel	0.945138	202.162059	35.15625	0.397246	1.168565	1.883607	100	0	70	0	1	0	0	120	60
08/05/2023	11:43:00	5	2	Ozone	0.034595	194.541467	36.368815	0.416667	1.178385	1.959635	100	0	70	0	1	0	0	120	60
08/05/2023	11:46:00	6	2	Combined	1.553521	199.377533	36.442057	0.364583	1.097005	1.839193	100	0	70	0	1	0	0	120	60
08/05/2023	11:49:00	8	2	Control	1.176231	196.600064	37.239583	0.400391	1.028646	1.748047	100	0	70	0	1	0	0	120	60
08/05/2023	11:52:00	7	2	Diesel	0.073667	217.110964	35.734049	0.449219	0.976562	1.783854	100	0	70	0	1	0	0	120	60
08/05/2023	11:55:00	9	3	Combined	0.306471	299.202649	33.194987	0.507812	1.01888	1.806641	100	0	70	0	1	0	0	120	60
08/05/2023	11:58:00	10	3	Ozone	0.168498	192.599004	34.960937	0.579427	0.996094	1.946615	100	0	70	0	1	0	0	120	60
08/05/2023	12:01:00	11	3	Control	0.03663	340.84496	35.852651	0.531506	1.079022	1.97874	100	0	70	0	1	0	0	120	60
08/05/2023	12:04:00	12	3	Diesel	0.04864	172.776189					100	0	70	0	1	0	0	120	60
08/05/2023	12:07:00	1	1	Combined	1.391941	185.276934	33.748372	0.449219	1.116536	1.901042	100	0	70	0	1	0	0	120	60
08/05/2023	12:10:00	2	1	Ozone	1.793244	211.151483	34.814453	0.416667	1.184896	2.008464	100	0	70	0	1	0	0	120	60
08/05/2023	12:14:00	3	1	Control	1.903134	189.200862	34.016927	0.485026	1.191406	2.073568	100	0	70	0	1	0	0	120	60
08/05/2023	12:17:00	4	1	Diesel	3.144485	202.38504	36.246745	0.426432	1.136068	2.03125	100	0	70	0	1	0	0	120	60
08/05/2023	12:20:00	5	2	Ozone	0.032967	189.770128	34.45638	0.442708	1.155599	1.966146	100	0	70	0	1	0	0	120	60
08/05/2023	12:23:00	6	2	Combined	3.228848	192.227139	33.227139	0.377818	1.069416	1.789831	100	0	70	0	1	0	0	120	60
08/05/2023	12:26:00	8	2	Control	0.807723	199.412768	33.981065	0.334349	1.065943	1.747881	100	0	70	0	1	0	0	120	60
08/05/2023	12:29:00	7	2	Diesel	1.559777	203.859422	35.305217	0.248279	0.983183	1.602225	100	0	70	0	1	0	0	120	60
08/05/2023	12:32:00	9	3	Combined	0.043142	120.012415	35.734049	0.214844	1.061198	1.591797	100	0	70	0	1	0	0	120	60
08/05/2023	12:35:00	10	3	Ozone	1.438339	183.11707	33.894857	0.214844	1.038411	1.565755	100	0	70	0	1	0	0	120	60
08/05/2023	12:38:00	11	3	Control	0.037037	338.082646	36.035156	0.211589	1.009115	1.533203	100	0	70	0	1	0	0	120	60
08/05/2023	12:41:00	12	3	Diesel	0.047212	135.882499					100	0	70	0	1	0	0	120	60
08/05/2023	12:44:00	1	1	Combined	0.205128	203.005585	35.131836	0.169271	0.843099	1.370443	100	0	70	0	1	0	0	120	60
08/05/2023	12:47:00	2	1	Ozone	2.276867	218.939403	35.748591	0.182505	0.797259	1.328765	100	0	70	0	1	0	0	120	60
08/05/2023	12:50:00	3	1	Control	0.921042	211.692925	36.083984	0.253906	0.869141	1.516927	100	0	70	0	1	0	0	120	60
08/05/2023	12:53:00	4	1	Diesel	0.80057	201.774338	35.734049	0.341797	0.891927	1.627604	100	0	70	0	1	0	0	120	60
08/05/2023	12:56:00	5	2	Ozone	0.027269	209.567102	34.407552	0.384115	0.976562	1.708984	100	0	70	0	1	0	0	120	60
08/05/2023	12:59:00	6	2	Combined	2.342694	194.060468	33.699544	0.38737	0.996094	1.790365	100	0	70	0	1	0	0	120	60
08/05/2023	13:02:00	8	2	Control	0.38972	194.667533	35.428407	0.457864	1.030994	1.837859	100	0	70	0	1	0	0	120	60
08/05/2023	13:05:00	7	2	Diesel	2.885633	189.479152	34.301758	0.390625	1.002604	1.715495	100	0	70	0	1	0	0	120	60
08/05/2023	13:08:00	9	3	Combined	0.524624	164.113486	36.783854	0.358073	1.005859	1.679687	100	0	70	0	1	0	0	120	60
08/05/2023	13:11:00	10	3	Ozone	1.141229	178.878085	35.872396	0.286458	0.976562	1.608073	100	0	70	0	1	0	0	120	60
08/05/2023	13:14:00	11	3	Control	0.037458	211.867006	35.50384	0.284693	0.903734	1.47974	100	0	70	0	1	0	0	120	60
08/05/2023	13:17:00	12	3	Diesel	0.04477	149.849351					100	0	70	0	1	0	0	120	60
08/05/2023	13:20:00	1	1	Combined	1.11396	208.703743	36.979167	0.227865	0.996094	1.5625	100	0	70	0	1	0	0	120	60
08/05/2023	13:23:00	2	1	Ozone	3.538869	197.50423	36.474609	0.302734	0.966797	1.640625	100	0	70	0	1	0	0	120	60
08/05/2023	13:26:00	3	1	Control	2.229548	196.848774	36.979167	0.322266	0.963542	1.624349	100	0	70	0	1	0	0	120	60
08/05/2023	13:29:00	4	1	Diesel	1.380952	198.860416	35.872396	0.279948	0.957031	1.585286	100	0	70	0	1	0	0	120	60
08/05/2023	13:32:00	5	2	Ozone	0.032153	190.635926	36.588542	0.302734	0.904948	1.533203	100	0	70	0	1	0	0	120	60
08/05/2023	13:35:00	6	2	Combined	1.43956	234.196757	35.546875	0.214844	0.953776	1.549479	100	0	70	0	1	0	0	120	60
08/05/2023	13:38:00	8	2	Control	1.310074	254.498832	35.844647	0.15689	0.957351	1.399206	100	0	70	0	1	0	0	120	60
08/05/2023	13:41:00	7	2	Diesel	0.884412	203.654957	35.432943	0.094401	0.950521	1.425781	100	0	70	0	1	0	0	120	60
08/05/2023	13:44:00	9	3	Combined	0.305657	262.497503	36.01888	0.07487	1.041667	1.455078	100	0	70	0	1	0	0	120	60
08/05/2023	13:47:00	10	3	Ozone	0.22792	270.120741	37.215169	0.120443	0.927734	1.276042	100	0	70	0	1	0	0	120	60
08/05/2023	13:50:00	11	3	Control	0.032226	4.67577	34.916112	0.032018	0.726819	1.043801	100	0	70	0	1	0	0	120	60
08/05/2023	13:53:00	12	3	Diesel	0.048433	170.256061					100	0	70	0	1	0	0	120	60
08/05/2023	13:56:00	1	1	Combined	0.011803	203.435782	33.894857	0.091146	0.654297	1.113281	100	0	70	0	1	0	0	120	60
08/05/2023	13:59:00	2	1	Ozone	1.488621	207.377636	36.068776	0.092853	0.621158	1.082223	100	0	70	0	1	0	0	120	60
08/05/2023	14:03:00	3	1	Control	0.031339	219.472781	33.219401	0.680339	0.839844	1.816406	100	0	70	0	1	0	1	120	60
08/05/2023	14:06:00	4	1	Diesel	0.019129	209.025452	28.971354	3.072917	1.588542	4.944661	100	0	70	0	1	0	1	120	60
08/05/2023	14:09:00	5	2	Ozone	0.013838	220.849942	26.68457	7.229818	2.565104	10.071615	100	0	70	0	1	0	1	120	60
08/05/2023	14:12:00	6	2	Combined	1.53195	218.063798	21.907552	13.551432	4.645182	18.304036	100	0	70	0	1	0	1	120	60
08/05/2023	14:15:00	8	2	Control	1.441382	174.947959	22.30885	21.923028	7.754867	29.706711	100	0	70	0	1	0	1	120	60
08/05/2023	14:18:00	7	2	Diesel	0.787953	172.776489	21.842448	26.282552	10.478516	36.871745	100	0	70	0	1	0	1	120	60
08/05/2023	14:21:00	9	3	Combined	0.153439	164.340334	19.637044	26.210937	12.861328	39.235026	100	0	70	0	1	0	1	120	60
08/05/2023	14:24:00	10	3	Ozone	0.176231	177.876755	20.914714	25.084635	14.443359	39.736328	100	0	70	0	1	0	1	120	60
08/05/2023	14:27:00	11	3	Control	0.04615	45.417197	17.735368	26.9134	15.572034	42.644333	100	0	70	0	1	0	1	120	60
08/05/2023	14:30:00	12	3	Diesel	0.529915	174.655941					100	0	70	0	1	0	1	120	60
08/05/2023	14:33:00	1	1	Combined	0.897029	212.39089	20.890299	29.088542	17.633464	46.783854	100	0	70	90	1	1	1	120	60
08/05/2023	14:36:00	2	1	Ozone	2.230029	176.12454	20.171619	28.582864	18.135246	46.868596	100	0	70	90	1	1	1	120	60
08/05/2023	14:39:00	3	1	Control	1.88593	186.737151	19.630561	26.529396	18.653999	45.266155	100	0	70	90	1	1	1	120	60
08/05/2023	14:42:00	4	1	Diesel	2.892145	201.885127	24.658203	23.720703	18.098958	41.969401	100	0	70	90	1	1	1	120	60
08/05/2023	14:45:00	5	2	Ozone	0.004477	199.627776	21.313477	21.595052	18.024089	39.6875	100	0	70	90	1	1	1	120	60
08/05/2023	14:48:00	6	2	Combined	2.2849	209.964802	22.167969	19.052734	18.636068	37.815755	100	0	70	90	1	1	1	120	60
08/05/2023	14:51:00	8	2	Control	0.742369	147.371271	26.123047	19.127604	19.866536	39.0625	100	0	70	90	1	1	1	120	60
08/05/2023	14:54:00	7	2	Diesel	0.636549	197.563582	18.229167	19.76237	18.619792	38.43099	100	0	70	90	1	1	1	120	60
08/05/2023	14:57:00	9	3	Combined	0.8779	118.588865	18.343099	22.220052	18.971354	41.302083	100	0	70	90	1	1	1	120	60
08/05/2023	15:00:00	10	3	Ozone	2.640619	188.777471	19.075521	27.685547	20.445964	48.349609	100	0	70	90	1	1	1	120	60
08/05/2023	15:03:00	11	3	Control	0.042235	44.662521	21.652472	26.239114	20.776767	47.006276	100	0	70	90	1	1	1	120	60
08/05/2023	15:06:00	12	3	Diesel	0.209226	184.206142					100	0	70	90	1	1	1	120	60
08/05/2023	15:09:00	1	1	Combined	1.56858	179.759438	25.097656	22.018229	20.634766	42.763672	50	50	70	90	1	1	1	120	60
08/05/2023	15:12:00	2	1	Ozone	2.339438	202.818719	22.371419	21.308594	20.309245	41.598307	50	50	70	90	1	1	1	120	60
08/05/2023	15:15:00	3	1	Control	1.485276	241.978046	24.778204	20.302569	19.87884	40.095339	50	50	70	90	1	1	1	120	60
08/05/2023	15:18:00	4	1	Diesel	2.425315	197.571292	19.547526	24.147135	20.996094	45.253906	50	50	70	90	1	1	1	120	60
08/05/2023	15:21:00	5	2	Ozone	0.007326	203.459206	19.864909	24.76888	21.497396	46.40625	50	50	70	90	1	1	1	120	60
08/05/2023	15:24:00	6	2	Combined	0.514449	216.629954	20.166016	25.172526	20.813802	46.197917	50	50	70	90	1	1	1	120	60
08/05/2023	15:27:00	8	2	Control	0.250305	209.294829	21.435547	25.413411	21.028646	46.627604	50	50	70	90	1	1	1	120	60
08/05/2023	15:30:00	7	2	Diesel	0.049047	179.972986	24.298199	24.351165	21.557203	46.00437	50	50	70	90	1	1	1	120	60
08/05/2023	15:33:00	9	3	Combined	0.044494	100.644385	21.732654	22.811838	21.659825	44.44849	50	50	70	90	1	1	1	120	60
08/05/2023	15:36:00	10	3	Ozone	0.530729	182.044815	26.131185	20.885417	21.422526	42.369792	50	50	70	90	1	1	1	120	60
08/05/2023	15:39:00	11	3	Control	0.040293	44.383532	28.78418	18.134766	20.921224	39.140625	50	50	70	90	1	1	1	120	60
08/05/2023	15:42:00	12	3	Diesel	0.058648	141.827076					50	50	70	90	1	1	1	120	60
08/05/2023	15:45:00	1	1	Combined	0.385836	187.425163	23.901367	14.596354	19.182943	33.922526	100	100	70	90	1	1	1	120	60
08/05/2023	15:48:00	2	1	Ozone	1.964156	188.105728	20.036083	18.932071	20.468088	39.466367	100	100	70	90	1	1	1	120	60
08/05/2023	15:51:00	3	1	Control	1.231583	186.007968	27.197266	20.78125	22.089844	42.965495	100	100	70	90	1	1	1	120	60
08/05/2023	15:54:00	4	1	Diesel	3.009868	206.561982	24.021837	22.003074	23.136527	45.136399	100	100	70	90	1	1	1	120	60
08/05/2023	15:58:00	5	2	Ozone	0.003663	200.317827	23.470052	18.20638	22.288411	40.677083	100	100	70	90	1	1	1	120	60
08/05/2023	16:01:00	6	2	Combined	1.833778	202.658151	22.990599	20.428363	22.507283	42.991923	100	100	70	90	1	1	1	120	60
08/05/2023	16:04:00	8	2	Control	0.127905	207.956136	26.31916	17.712602	21.71811	39.504355	100	100	70	90	1	1	1	120	60
08/05/2023	16:07:00	7	2	Diesel	1.810338	191.109791	23.649089	17.721354	21.315104	39.186198	100	100	70	90	1	1	1	120	60
08/05/2023	16:10:00	9	3	Combined	0.050703	140.048133	23.313361	19.428628	20.958024	40.492585	100	100	70	90	1	1	1	120	60
08/05/2023	16:13:00	10	3	Ozone	1.877086	191.176789	21.687826	22.773437	21.783854	44.554036	100	100	70	90	1	1	1	120	60
08/05/2023	16:16:00	11	3	Control	0.04408	23.185774	27.757548	22.027278	21.722722	43.687103	100	100	70	90	1	1	1	120	60
08/05/2023	16:19:00	12	3	Diesel	0.06065	166.834936					100	100	70	90	1	1	1	120	60
08/05/2023	16:22:00	1	1	Combined	0.851038	193.056442	23.095703	23.886719	22.578125	46.552734	100	100	70	90	1	1	1	120	60
08/05/2023	16:25:00	2	1	Ozone	2.030794	181.973408	19.729873	25.744836	22.74232	48.745365	100	100	70	90	1	1	1	120	60
08/05/2023	16:28:00	3	1	Control	1.599512	192.833613	24.918896	20.941472	22.172934	43.147511	100	100	70	90	1	1	1	120	60
08/05/2023	16:31:00	4	1	Diesel	1.232397	182.428626	23.551432	19.615885	22.011719	41.695964	100	100	70	90	1	1	1	120	60
08/05/2023	16:34:00	5	2	Ozone	0.010582	193.463363	18.098958	22.373047	22.441406	44.892578	100	100	70	90	1	1	1	120	60
08/05/2023	16:37:00	6	2	Combined	1.859325	192.395941	19.21907	25.403432	23.431096	49.071465	100	100	70	90	1	1	1	120	60
08/05/2023	16:40:00	8	2	Control	1.310541	171.651688	26.611328	21.455078	22.49349	44.016927	100	100	70	90	1	1	1	120	60
08/05/2023	16:43:00	7	2	Diesel	1.415327	183.731373	20.640228	18.412341	22.235832	40.79714	100	100	70	90	1	1	1	120	60
08/05/2023	16:46:00	9	3	Combined	0.547009	207.222977	18.880208	18.639323	22.386068	41.230469	100	100	70	90	1	1	1	120	60
08/05/2023	16:49:00	10	3	Ozone	1.166463	179.621867	22.290039	24.983724	24.270833	49.397786	100	100	70	90	1	1	1	120	60
08/05/2023	16:52:00	11	3	Control	0.045736	55.192947	21.65817	24.930482	23.629502	48.665916	100	100	70	90	1	1	1	120	60
08/05/2023	16:55:00	12	3	Diesel	0.054131	168.670925					100	100	70	90	1	1	1	120	60
08/05/2023	16:58:00	1	1	Combined	0.84089	185.520514	21.07614	23.895364	22.845159	46.846183	100	100	70	90	1	1	1	120	60
08/05/2023	17:01:00	2	1	Ozone	2.781441	194.591611	20.589193	24.414062	23.75651	48.20638	100	100	70	90	1	1	1	120	60
08/05/2023	17:04:00	3	1	Control	2.253561	190.419344	24.698893	21.210937	23.092448	44.303385	100	100	70	90	1	1	1	120	60
08/05/2023	17:07:00	4	1	Diesel	0.870514	185.285668	19.002946	20.735143	22.371286	43.173668	100	100	70	90	1	1	1	120	60
08/05/2023	17:10:00	5	2	Ozone	0.005291	188.01874	23.103841	20.9375	22.877604	43.873698	100	100	70	90	1	1	1	120	60
08/05/2023	17:13:00	6	2	Combined	0.18722	196.364515	24.430339	23.027344	22.929687	46.005859	100	100	70	90	1	1	1	120	60
08/05/2023	17:16:00	8	2	Control	0.128612	178.061211	20.14974	18.147786	22.301432	40.527344	100	100	70	90	1	1	1	120	60
08/05/2023	17:19:00	7	2	Diesel	0.624366	206.962459	24.256819	17.204052	22.371557	39.691472	100	100	70	90	1	1	1	120	60
08/05/2023	17:22:00	9	3	Combined	0.055352	201.037704	19.205729	18.688151	22.747396	41.552734	100	100	70	90	1	1	1	120	60
08/05/2023	17:25:00	10	3	Ozone	0.735857	187.5896	24.609375	17.721354	23.170573	40.934245	100	100	70	90	1	1	1	120	60
08/05/2023	17:28:00	11	3	Control	0.039032	55.091218	18.866867	24.407659	24.164319	48.770492	100	100	70	90	1	1	1	120	60
08/05/2023	17:31:00	12	3	Diesel	0.06145	171.570385					100	100	70	90	1	1	1	120	60
08/05/2023	17:34:00	1	1	Combined	0.023199	171.271028	18.91276	27.076823	25.904948	53.264974	100	100	70	90	1	1	1	120	60
08/05/2023	17:37:00	2	1	Ozone	1.835979	185.205927	17.513021	27.480469	25.345052	53.105469	100	100	70	90	1	1	1	120	60
08/05/2023	17:40:00	3	1	Control	1.895401	184.12814	19.132487	26.598307	24.554036	51.432292	100	100	70	90	1	1	1	120	60
08/05/2023	17:43:00	4	1	Diesel	1.636342	188.250773	18.69877	25.557121	24.202741	49.983991	100	100	70	90	1	1	1	120	60
08/05/2023	17:47:00	5	2	Ozone	0.004884	186.927409	18.351237	25.104167	24.296875	49.589844	100	100	70	90	1	1	1	120	60
08/05/2023	17:50:00	6	2	Combined	0.634514	207.540923	20.182292	22.613932	23.795573	46.370443	100	100	70	90	1	1	1	120	60
08/05/2023	17:53:00	8	2	Control	1.00407	171.429304	19.466146	23.714193	23.388672	47.145182	100	100	70	90	1	1	1	120	60
08/05/2023	17:56:00	7	2	Diesel	0.555556	195.860855	16.349284	29.072266	23.916016	53.232422	100	100	70	90	1	1	1	120	60
08/05/2023	17:59:00	9	3	Combined	0.061457	103.556713	19.49056	29.023437	25.07487	54.332682	100	100	70	90	1	1	1	120	60
08/05/2023	18:02:00	10	3	Ozone	0.473748	182.526496	18.725586	25.992839	24.388021	50.602214	100	100	70	90	1	1	1	120	60
08/05/2023	18:05:00	11	3	Control	0.037851	55.126595	18.351237	23.645833	24.059245	47.779948	100	100	70	90	1	1	1	120	60
08/05/2023	18:08:00	12	3	Diesel	0.057387	178.608762					100	100	70	90	1	1	1	120	60
08/05/2023	18:11:00	1	1	Combined	0.019129	181.797436	17.683919	22.50651	24.114583	46.783854	100	100	70	90	1	1	1	120	60
08/05/2023	18:14:00	2	1	Ozone	1.762174	189.202825	17.71054	27.714513	24.513374	52.489407	100	100	70	90	1	1	1	120	60
08/05/2023	18:17:00	3	1	Control	0.978836	200.711552	19.344076	27.945964	25.540365	53.82487	100	100	70	90	1	1	1	120	60
08/05/2023	18:20:00	4	1	Diesel	0.023606	178.834226	18.969727	25.878906	24.84375	51.022135	100	100	70	90	1	1	1	120	60
08/05/2023	18:23:00	5	2	Ozone	0.004203	181.572372	15.400871	27.900871	24.695825	52.824027	100	100	70	90	1	1	1	120	60
08/05/2023	18:26:00	6	2	Combined	1.343915	196.247898	19.246419	25.315755	23.961589	49.394531	100	100	70	90	1	1	1	120	60
08/05/2023	18:29:00	8	2	Control	0.095818	166.805653	20.242982	25.52304	24.314751	50.099311	100	100	70	90	1	1	1	120	60
08/05/2023	18:32:00	7	2	Diesel	0.039527	182.7065	19.44849	21.868379	22.732389	44.676907	100	100	70	90	1	1	1	120	60
08/05/2023	18:35:00	9	3	Combined	0.047212	185.062201	19.295247	21.139323	23.535156	44.602865	100	100	70	90	1	1	1	120	60
08/05/2023	18:38:00	10	3	Ozone	0.513855	169.235451	23.321637	20.458157	23.219015	43.687103	100	100	70	90	1	1	1	120	60
08/05/2023	18:41:00	11	3	Control	0.045177	55.223221	15.364583	22.832031	23.974609	46.94987	100	100	70	90	1	1	1	120	60
08/05/2023	18:44:00	12	3	Diesel	0.269621	183.537561					100	100	70	90	1	1	1	120	60
08/05/2023	18:47:00	1	1	Combined	0.01628	168.04139	16.056315	29.915365	25.23763	55.465495	100	100	70	90	1	1	1	120	60
08/05/2023	18:50:00	2	1	Ozone	0.753765	175.153646	13.151042	34.179687	26.16862	60.605469	100	100	70	90	1	1	1	120	60
08/05/2023	18:53:00	3	1	Control	1.26048	195.518189	13.191732	35.546875	26.292318	62.060547	100	100	70	90	1	1	1	120	60
08/05/2023	18:56:00	4	1	Diesel	1.088319	181.937962	18.09082	34.166667	26.048177	60.455729	100	100	70	90	1	1	1	120	60
08/05/2023	18:59:00	5	2	Ozone	-0.004477	182.976328	17.122396	28.948568	25.061849	54.29362	100	100	70	90	1	1	1	120	60
08/05/2023	19:02:00	6	2	Combined	0.031339	200.712683	14.998372	28.238932	24.902344	53.385417	100	100	70	90	1	1	1	120	60
08/05/2023	19:05:00	8	2	Control	0.829874	168.140944	16.178385	30.615234	25.364583	56.32487	100	100	70	90	1	1	1	120	60
08/05/2023	19:08:00	7	2	Diesel	0.043549	200.138788	14.119466	34.235026	25.817057	60.289714	100	100	70	90	1	1	1	120	60
08/05/2023	19:11:00	9	3	Combined	1.017908	158.820856	15.079753	30.266927	24.772135	55.31901	100	100	70	90	1	1	1	120	60
08/05/2023	19:14:00	10	3	Ozone	1.144892	182.017359	19.539388	26.650391	23.873698	50.602214	100	100	70	90	1	1	1	120	60
08/05/2023	19:17:00	11	3	Control	0.043549	55.258356	14.811198	29.189453	23.310547	52.584635	100	100	70	90	1	1	1	120	60
08/05/2023	19:20:00	12	3	Diesel	0.06105	178.445021					100	100	70	90	1	1	1	120	60
08/05/2023	19:23:00	1	1	Combined	0.026048	173.071699	16.341146	27.246094	24.765625	52.272135	100	100	70	90	1	1	1	120	60
08/05/2023	19:26:00	2	1	Ozone	1.596663	157.134365	14.038086	25.63151	24.166667	49.957682	100	100	70	90	1	1	1	120	60
08/05/2023	19:29:00	3	1	Control	0.932438	183.109184	14.208984	26.930339	24.733073	51.953125	100	100	70	90	1	1	1	120	60
08/05/2023	19:33:00	4	1	Diesel	0.022385	163.10175	13.850911	27.503255	24.296875	52.220052	100	100	70	90	1	1	1	120	60
08/05/2023	19:36:00	5	2	Ozone	0.006105	176.005713	15.120443	28.610026	24.697266	53.541667	100	100	70	90	1	1	1	120	60
08/05/2023	19:39:00	6	2	Combined	0.608638	165.694973	15.376721	25.77794	23.718882	49.606065	100	100	70	90	1	1	1	120	60
08/05/2023	19:42:00	8	2	Control	1.007826	166.863448	10.958312	30.151767	23.959401	54.383325	100	100	70	90	1	1	1	120	60
08/05/2023	19:45:00	7	2	Diesel	0.447293	172.816121	17.708333	32.252604	24.446615	56.985677	100	100	70	90	1	1	1	120	60
08/05/2023	19:48:00	9	3	Combined	0.973138	146.795385	11.832682	32.884115	24.954427	58.033854	100	100	70	90	1	1	1	120	60
08/05/2023	19:51:00	10	3	Ozone	1.656492	166.452217	12.434896	31.728516	24.977214	56.95638	100	100	70	90	1	1	1	120	60
08/05/2023	19:54:00	11	3	Control	0.043549	101.71203	14.331055	35.260417	25.335286	60.77474	100	100	70	90	1	1	1	120	60
08/05/2023	19:57:00	12	3	Diesel	0.061457	173.057161					100	100	70	90	1	1	1	120	60
08/05/2023	20:00:00	1	1	Combined	0.023199	181.999451	14.664714	29.22526	24.462891	53.964844	100	100	70	90	1	1	0	120	60
08/05/2023	20:03:00	2	1	Ozone	1.255189	163.994808	17.333984	25.602214	23.766276	49.514974	100	100	70	90	1	1	0	120	60
08/05/2023	20:06:00	3	1	Control	1.615385	178.354028	17.496745	16.923828	21.595052	38.636068	100	100	70	90	1	1	0	120	60
08/05/2023	20:09:00	4	1	Diesel	0.013838	177.894318	21.630859	7.067057	19.316406	26.416016	100	100	70	90	1	1	0	120	60
08/05/2023	20:12:00	5	2	Ozone	0.034595	191.922053	23.225911	2.669271	17.239583	19.967448	100	100	70	90	1	1	0	120	60
08/05/2023	20:15:00	6	2	Combined	0.063452	191.603151	24.782275	1.796235	15.528945	17.485272	100	100	70	90	1	1	0	120	60
08/05/2023	20:18:00	8	2	Control	0.504681	179.610157	22.591146	1.55599	14.322917	16.061198	100	100	70	90	1	1	0	120	60
08/05/2023	20:21:00	7	2	Diesel	0.066748	181.59538	20.979818	1.389974	13.225911	14.85026	100	100	70	90	1	1	0	120	60
08/05/2023	20:24:00	9	3	Combined	0.840049	152.016144	21.826172	1.546224	12.415365	14.169922	100	100	70	90	1	1	0	120	60
08/05/2023	20:27:00	10	3	Ozone	0.735043	166.524666	21.83431	26.149089	6.503906	32.789714	100	100	70	90	1	1	0	120	60
08/05/2023	20:30:00	11	3	Control	0.039886	101.840884	21.337891	1.865234	10.380859	12.467448	100	100	70	90	1	1	0	120	60
08/05/2023	20:33:00	12	3	Diesel	0.045991	176.980755					100	100	70	90	1	1	0	120	60
09/05/2023	04:15:00	1	1	Combined	0.016687	236.069022	16.902669	3.229167	13.385417	16.686198	100	100	70	90	1	1	1	120	60
09/05/2023	04:18:00	2	1	Ozone	0.037037	248.996411	16.259766	3.649089	14.059245	17.936198	100	100	70	90	1	1	1	120	60
09/05/2023	04:21:00	3	1	Control	0.031339	276.528961	14.819336	2.617187	14.208984	16.943359	100	100	70	90	1	1	1	120	60
09/05/2023	04:24:00	4	1	Diesel	0.022619	248.219368	13.527792	1.255123	13.681481	15.074283	100	100	70	90	1	1	1	120	60
09/05/2023	04:27:00	5	2	Ozone	0.006512	252.34025	14.941406	0.563151	13.597005	14.332682	100	100	70	90	1	1	1	120	60
09/05/2023	04:30:00	6	2	Combined	0.038665	275.059072	14.086914	1.591797	13.896484	15.634766	100	100	70	90	1	1	1	120	60
09/05/2023	04:33:00	8	2	Control	0.008607	239.167341	15.112705	2.404585	14.238601	16.739242	100	100	70	90	1	1	1	120	60
09/05/2023	04:36:00	7	2	Diesel	0.042328	198.124288	16.097005	2.623698	14.332682	17.014974	100	100	70	90	1	1	1	120	60
09/05/2023	04:39:00	9	3	Combined	0.056573	172.594523	16.219076	1.878255	14.417318	16.533203	100	100	70	90	1	1	1	120	60
09/05/2023	04:42:00	10	3	Ozone	0.063899	173.877011	15.380859	1.904297	14.352214	16.455078	100	100	70	90	1	1	1	120	60
09/05/2023	04:46:00	11	3	Control	0.046238	101.921	14.544378	2.119621	14.379483	16.591957	100	100	70	90	1	1	1	120	60
09/05/2023	04:49:00	12	3	Diesel	0.055846	174.319914					100	100	70	90	1	1	1	120	60
09/05/2023	04:52:00	1	1	Combined	0.021978	236.045597	13.614909	1.858724	13.720703	15.716146	100	100	70	90	1	1	1	120	60
09/05/2023	04:55:00	2	1	Ozone	0.037444	247.409401	12.190755	3.43099	13.225911	16.845703	100	100	70	90	1	1	1	120	60
09/05/2023	04:58:00	3	1	Control	0.032153	229.858607	15.429687	6.110026	13.776042	19.941406	100	100	70	90	1	1	1	120	60
09/05/2023	05:01:00	4	1	Diesel	0.021164	248.299531	14.656576	8.102214	13.98763	22.177734	100	100	70	90	1	1	1	120	60
09/05/2023	05:04:00	5	2	Ozone	0.007733	252.290473	9.887695	9.635417	14.983724	24.739583	100	100	70	90	1	1	1	120	60
09/05/2023	05:07:00	6	2	Combined	0.030008	275.139923	14.714645	9.98411	15.615069	25.589248	100	100	70	90	1	1	1	120	60
09/05/2023	05:10:00	8	2	Control	0.0002	239.29983	10.974321	10.114626	15.938781	25.982966	100	100	70	90	1	1	1	120	60
09/05/2023	05:13:00	7	2	Diesel	0.039886	198.042299	18.139648	6.617839	14.759115	21.507161	100	100	70	90	1	1	1	120	60
09/05/2023	05:16:00	9	3	Combined	0.050061	172.474468	18.294271	4.892578	14.013672	18.955078	100	100	70	90	1	1	1	120	60
09/05/2023	05:19:00	10	3	Ozone	0.059829	174.008774	20.14974	1.061198	12.666016	13.873698	100	100	70	90	1	1	1	120	60
09/05/2023	05:22:00	11	3	Control	0.042735	101.963857	22.786458	0.680339	12.252604	13.11849	100	100	70	90	1	1	1	120	60
09/05/2023	05:25:00	12	3	Diesel	0.05698	174.325001					100	100	70	90	1	1	1	120	60
09/05/2023	05:28:00	1	1	Combined	0.018722	235.984112	22.281901	0.423177	11.48112	12.223307	100	100	70	90	1	1	1	120	60
09/05/2023	05:31:00	2	1	Ozone	0.035429	248.99123	20.427766	0.646773	11.539447	12.407147	100	100	70	90	1	1	1	120	60
09/05/2023	05:34:00	3	1	Control	0.032905	229.78972	18.604343	0.973252	11.434057	12.662209	100	100	70	90	1	1	1	120	60
09/05/2023	05:37:00	4	1	Diesel	0.017014	248.320174	16.265369	3.025743	12.451972	15.509734	100	100	70	90	1	1	1	120	60
09/05/2023	05:40:00	5	2	Ozone	0.005698	252.410526	20.621745	5.520833	12.939453	18.567708	100	100	70	90	1	1	1	120	60
09/05/2023	05:43:00	6	2	Combined	0.026696	275.035698	19.804356	5.90572	13.165387	19.243247	100	100	70	90	1	1	1	120	60
09/05/2023	05:46:00	8	2	Control	0.000814	239.269396	20.914714	4.042969	12.470703	16.627604	100	100	70	90	1	1	1	120	60
09/05/2023	05:49:00	7	2	Diesel	0.045177	197.963232	21.223958	4.182943	12.050781	16.373698	100	100	70	90	1	1	1	120	60
09/05/2023	05:52:00	9	3	Combined	0.054131	172.494966	20.686849	7.73112	12.597656	20.400391	100	100	70	90	1	1	1	120	60
09/05/2023	05:55:00	10	3	Ozone	0.061464	174.023569	20.458157	11.480403	14.019465	25.595869	100	100	70	90	1	1	1	120	60
09/05/2023	05:58:00	11	3	Control	0.045437	101.765468	22.316855	10.393186	14.286629	24.737449	100	100	70	90	1	1	1	120	60
09/05/2023	06:01:00	12	3	Diesel	0.056573	174.263514					100	100	70	90	1	1	1	120	60
09/05/2023	06:04:00	1	1	Combined	0.026862	235.705945	20.825195	7.320964	12.851562	20.322266	100	100	70	90	1	1	1	120	60
09/05/2023	06:07:00	2	1	Ozone	0.035002	248.776803	21.75293	6.962891	12.73763	19.840495	100	100	70	90	1	1	1	120	60
09/05/2023	06:10:00	3	1	Control	0.035429	229.965553	20.964075	5.001281	12.387935	17.501281	100	100	70	90	1	1	1	120	60
09/05/2023	06:13:00	4	1	Diesel	0.019536	248.220472	20.955404	2.770182	11.302083	14.192708	100	100	70	90	1	1	1	120	60
09/05/2023	06:16:00	5	2	Ozone	0.00407	252.196776	19.287109	1.884766	11.162109	13.134766	100	100	70	90	1	1	1	120	60
09/05/2023	06:19:00	6	2	Combined	0.035002	275.129351	18.676758	2.395833	10.976562	13.531901	100	100	70	90	1	1	1	120	60
09/05/2023	06:22:00	8	2	Control	0.006002	239.008644	18.778138	4.055217	11.424126	15.62169	100	100	70	90	1	1	1	120	60
09/05/2023	06:25:00	7	2	Diesel	0.039072	197.983734	19.930013	5.195312	11.917318	17.298177	100	100	70	90	1	1	1	120	60
09/05/2023	06:28:00	9	3	Combined	0.04477	172.699936	18.212891	6.266276	12.011719	18.349609	100	100	70	90	1	1	1	120	60
09/05/2023	06:32:00	10	3	Ozone	0.060643	173.859443	18.245443	8.011068	12.626953	20.670573	100	100	70	90	1	1	1	120	60
09/05/2023	06:35:00	11	3	Control	0.041107	101.975565	19.840495	6.627604	12.278646	18.968099	100	100	70	90	1	1	1	120	60
09/05/2023	06:38:00	12	3	Diesel	0.055255	174.532751					100	100	70	90	1	1	1	120	60
09/05/2023	06:41:00	1	1	Combined	0.022385	236.069028	22.249349	7.851562	12.408854	20.250651	100	100	70	90	1	1	1	120	60
09/05/2023	06:44:00	2	1	Ozone	0.096459	248.806092	18.920898	6.71224	12.145182	18.968099	100	100	70	90	1	1	1	120	60
09/05/2023	06:47:00	3	1	Control	0.029711	229.715121	20.450846	5.852865	11.477865	17.5	100	100	70	90	1	1	1	120	60
09/05/2023	06:50:00	4	1	Diesel	0.018722	248.188263	21.142578	3.889974	11.25	15.15625	100	100	70	90	1	1	1	120	60
09/05/2023	06:53:00	5	2	Ozone	0.010175	279.489231	20.808919	3.909505	11.070964	14.983724	100	100	70	90	1	1	1	120	60
09/05/2023	06:56:00	6	2	Combined	0.023799	249.895071	22.229211	3.38321	10.907707	14.337262	100	100	70	90	1	1	1	120	60
09/05/2023	06:59:00	8	2	Control	0.031025	241.883243	21.628458	3.36834	10.787013	14.228996	100	100	70	90	1	1	1	120	60
09/05/2023	07:02:00	7	2	Diesel	0.313657	296.812113	21.748527	3.195441	10.742187	14.008069	100	100	70	90	1	1	1	120	60
09/05/2023	07:05:00	9	3	Combined	0.046805	278.929969	25.089518	3.496094	10.729167	14.277344	100	100	70	90	1	1	1	120	60
09/05/2023	07:08:00	10	3	Ozone	0.059422	288.97029	26.586914	3.082682	10.00651	13.251953	100	100	70	90	1	1	1	120	60
09/05/2023	07:11:00	11	3	Control	0.04408	101.716346	25.241658	3.429555	9.679555	13.099179	100	100	70	90	1	1	1	120	60
09/05/2023	07:14:00	12	3	Diesel	0.059015	174.620732					100	100	70	90	1	1	1	120	60
09/05/2023	07:17:00	1	1	Combined	0.019536	261.450586	23.583984	4.352214	9.52474	13.990885	100	100	70	90	1	1	1	120	60
09/05/2023	07:20:00	2	1	Ozone	1.309727	261.566574	25.496419	4.290365	9.586589	13.902995	100	100	70	90	1	1	1	120	60
09/05/2023	07:23:00	3	1	Control	1.131868	283.524099	24.511719	3.873698	9.313151	13.300781	100	100	70	90	1	1	1	120	60
09/05/2023	07:26:00	4	1	Diesel	0.021571	276.909611	24.446615	2.701823	8.886719	11.855469	100	100	70	90	1	1	1	120	60
09/05/2023	07:29:00	5	2	Ozone	0.002035	274.031329	24.926758	3.251953	8.968099	12.239583	100	100	70	90	1	1	1	120	60
09/05/2023	07:32:00	6	2	Combined	0.027422	272.544356	23.013256	2.900871	8.760246	11.914062	100	100	70	90	1	1	1	120	60
09/05/2023	07:35:00	8	2	Control	0.330891	268.181062	24.943034	3.212891	8.932292	12.174479	100	100	70	90	1	1	1	120	60
09/05/2023	07:38:00	7	2	Diesel	0.046978	263.020722	23.652675	2.893273	8.94465	11.914062	100	100	70	90	1	1	1	120	60
09/05/2023	07:41:00	9	3	Combined	0.042735	292.808977	20.304362	2.379557	9.235026	11.86849	100	100	70	90	1	1	1	120	60
09/05/2023	07:44:00	10	3	Ozone	0.064713	278.402911	21.419271	1.936849	8.971354	11.201172	100	100	70	90	1	1	1	120	60
09/05/2023	07:47:00	11	3	Control	0.048026	101.852585	23.079427	2.259115	9.475911	11.917318	100	100	70	90	1	1	1	120	60
09/05/2023	07:50:00	12	3	Diesel	0.058201	174.600226					100	100	70	90	1	1	1	120	60
09/05/2023	07:53:00	1	1	Combined	0.025869	254.260369	23.39612	3.753972	9.563692	13.36732	100	100	70	90	1	1	1	120	60
09/05/2023	07:56:00	2	1	Ozone	1.446072	259.28283	25.154622	4.287109	9.580078	13.938802	100	100	70	90	1	1	1	120	60
09/05/2023	07:59:00	3	1	Control	0.083435	283.368908	24.487305	4.111328	9.53776	13.707682	100	100	70	90	1	1	1	120	60
09/05/2023	08:02:00	4	1	Diesel	0.019536	278.1921	23.925781	3.67513	9.602865	13.365885	100	100	70	90	1	1	1	120	60
09/05/2023	08:05:00	5	2	Ozone	0.004477	283.75541	23.885091	4.166667	9.791667	14.192708	100	100	70	90	1	1	1	120	60
09/05/2023	08:08:00	6	2	Combined	0.034595	285.579596	25.056966	4.049479	9.853516	14.085286	100	100	70	90	1	1	1	120	60
09/05/2023	08:11:00	8	2	Control	0.00407	271.732794	22.078451	4.150391	9.960937	14.316406	100	100	70	90	1	1	1	120	60
09/05/2023	08:14:00	7	2	Diesel	0.041107	288.375892	23.388672	4.964193	10.611979	15.608724	100	100	70	90	1	1	1	120	60
09/05/2023	08:18:00	9	3	Combined	0.055352	292.70357	23.47819	5.585937	10.901693	16.55599	100	100	70	90	1	1	1	120	60
09/05/2023	08:21:00	10	3	Ozone	0.061457	165.479335	25.04069	4.928385	10.852865	15.732422	100	100	70	90	1	1	1	120	60
09/05/2023	08:24:00	11	3	Control	0.040293	101.873077	22.713216	4.996745	10.904948	15.895182	100	100	70	90	1	1	1	120	60
09/05/2023	08:27:00	12	3	Diesel	0.056573	174.386495					100	100	70	90	1	1	1	120	60
09/05/2023	08:30:00	1	1	Combined	0.022792	254.000463	23.046875	6.552734	11.367187	18.098958	100	100	70	90	1	1	1	120	60
09/05/2023	08:33:00	2	1	Ozone	1.188441	269.642173	22.688802	4.082031	10.947266	15.042318	100	100	70	90	1	1	1	120	60
09/05/2023	08:36:00	3	1	Control	0.035002	283.149303	23.730469	-0.091146	9.775391	9.938151	100	100	70	90	1	1	1	120	60
09/05/2023	08:39:00	4	1	Diesel	0.02035	249.570299	22.591146	-0.139974	9.957682	10.179036	100	100	70	90	1	1	1	120	60
09/05/2023	08:42:00	5	2	Ozone	0.006919	280.997185	22.469076	-0.016276	11.25651	11.497396	100	100	70	90	1	1	1	120	60
09/05/2023	08:45:00	6	2	Combined	0.038665	270.8251	21.590169	0.257161	12.216797	12.66276	100	100	70	90	1	1	1	120	60
09/05/2023	08:48:00	8	2	Control	0.012617	271.767925	22.591146	0.384115	12.552083	13.170573	100	100	70	90	1	1	1	120	60
09/05/2023	08:51:00	7	2	Diesel	0.046805	255.444	24.112956	2.773437	12.441406	15.325521	100	100	70	90	1	1	1	120	60
09/05/2023	08:54:00	9	3	Combined	0.047619	292.548373	22.827148	5.472005	12.226562	17.897135	100	100	70	90	1	1	1	120	60
09/05/2023	08:57:00	10	3	Ozone	0.06105	248.103326	19.840495	8.714193	12.558594	21.373698	100	100	70	90	1	1	1	120	60
09/05/2023	09:00:00	11	3	Control	0.041514	101.840867	19.344076	11.539714	13.222656	24.908854	100	100	70	90	1	1	0	120	60
09/05/2023	09:03:00	12	3	Diesel	0.045177	174.50653					100	100	70	90	1	1	0	120	60
09/05/2023	09:06:00	1	1	Combined	0.01221	252.548143	27.986654	5.572917	11.598307	17.405599	100	100	70	0	1	0	0	120	60
09/05/2023	09:09:00	2	1	Ozone	0.182743	237.506708	25.691732	1.321615	9.739583	11.311849	100	100	70	0	1	0	0	120	60
09/05/2023	09:12:00	3	1	Control	0.262619	248.206732	26.9134	0.830906	8.650026	9.841764	100	100	70	0	1	0	0	120	60
09/05/2023	09:15:00	4	1	Diesel	0.010989	223.615977	28.320312	0.592448	7.783203	8.707682	100	100	70	0	1	0	0	120	60
09/05/2023	09:18:00	5	2	Ozone	0.031339	259.440799	25.773112	0.465495	6.888021	7.776693	100	100	70	0	1	0	0	120	60
09/05/2023	09:21:00	6	2	Combined	0.060643	283.026333	24.641927	0.299479	6.236979	6.884766	100	100	70	0	1	0	0	120	60
09/05/2023	09:24:00	8	2	Control	0.027022	241.894756	25.38262	0.288166	5.59042	6.195569	100	100	70	0	1	0	0	120	60
09/05/2023	09:27:00	7	2	Diesel	0.064306	239.240111	26.863607	0.208333	5.201823	5.77474	100	100	70	0	1	0	0	120	60
09/05/2023	09:30:00	9	3	Combined	0.030932	226.418142	26.350911	0.107422	4.860026	5.332031	100	100	70	0	1	0	0	120	60
09/05/2023	09:33:00	10	3	Ozone	0.050703	246.208702	22.427834	0.066208	4.462394	4.86295	100	100	70	0	1	0	0	120	60
09/05/2023	09:36:00	11	3	Control	0.033733	101.695501	26.209944	0	3.833422	4.114804	100	100	70	0	1	0	0	120	60
09/05/2023	09:39:00	12	3	Diesel	0.048026	174.199095					100	100	70	0	1	0	0	120	60
09/05/2023	09:42:00	1	1	Combined	0.008954	262.251742	23.39681	0.068359	3.024089	3.440755	50	0	70	0	1	0	0	120	60
09/05/2023	09:45:00	2	1	Ozone	0.021978	260.02934	26.131185	0.113932	2.705078	3.151042	50	0	70	0	1	0	0	120	60
09/05/2023	09:48:00	3	1	Control	0.021818	248.608176	25.814869	0.128074	2.471824	2.923284	50	0	70	0	1	0	0	120	60
09/05/2023	09:51:00	4	1	Diesel	0.004477	261.999923	26.741536	0.15625	2.255859	2.73112	50	0	70	0	1	0	0	120	60
09/05/2023	09:54:00	5	2	Ozone	0.035816	259.423231	26.456706	0.152995	2.119141	2.561849	50	0	70	0	1	0	0	120	60
09/05/2023	09:57:00	6	2	Combined	0.064253	253.688599	26.095031	0.092853	1.981942	2.51665	50	0	70	0	1	0	0	120	60
09/05/2023	10:00:00	8	2	Control	0.068376	249.008121	26.220703	0.172526	1.917318	2.412109	50	0	70	0	1	0	0	120	60
09/05/2023	10:03:00	7	2	Diesel	0.070818	239.146408	26.416016	0.084635	1.71224	2.210286	50	0	70	0	1	0	0	120	60
09/05/2023	10:07:00	9	3	Combined	0.043956	250.770818	22.517904	0.087891	1.520182	1.953125	50	0	70	0	1	0	0	120	60
09/05/2023	10:10:00	10	3	Ozone	0.050468	246.481211	26.139323	0.042318	1.419271	1.819661	50	0	70	0	1	0	0	120	60
09/05/2023	10:13:00	11	3	Control	0.033427	101.67905	25.230533	0.054431	1.363986	1.767418	50	0	70	0	1	0	0	120	60
09/05/2023	10:16:00	12	3	Diesel	0.04477	174.360143					50	0	70	0	1	0	0	120	60
09/05/2023	10:19:00	1	1	Combined	0.008954	261.777395	25.455729	0.065104	1.17513	1.64388	100	0	70	0	1	0	0	120	60
09/05/2023	10:22:00	2	1	Ozone	0.680098	258.907913	26.456706	0.08138	1.106771	1.513672	100	0	70	0	1	0	0	120	60
09/05/2023	10:25:00	3	1	Control	0.017094	305.868123	26.570638	0.016276	1.08724	1.396484	100	0	70	0	1	0	0	120	60
09/05/2023	10:28:00	4	1	Diesel	0.009808	288.583406	24.77427	0.003202	1.095031	1.402408	100	0	70	0	1	0	0	120	60
09/05/2023	10:31:00	5	2	Ozone	0.032967	260.843339	26.163737	0.013021	1.113281	1.500651	100	0	70	0	1	0	0	120	60
09/05/2023	10:34:00	6	2	Combined	0.067562	303.830192	26.131185	0.003255	1.067708	1.409505	100	0	70	0	1	0	0	120	60
09/05/2023	10:37:00	8	2	Control	0.033374	249.090108	23.120117	0.00651	0.891927	1.171875	100	0	70	0	1	0	0	120	60
09/05/2023	10:40:00	7	2	Diesel	0.063452	303.205469	24.390049	-0.009606	0.93814	1.114242	100	0	70	0	1	0	0	120	60
09/05/2023	10:43:00	9	3	Combined	0.031025	250.638621	25.766842	0	1.02459	1.223105	100	0	70	0	1	0	0	120	60
09/05/2023	10:46:00	10	3	Ozone	0.049654	71.485666	25.764974	-0.032552	0.999349	1.171875	100	0	70	0	1	0	0	120	60
09/05/2023	10:49:00	11	3	Control	0.03256	102.069264	23.331706	-0.022786	0.709635	0.983073	100	0	70	0	1	0	0	120	60
09/05/2023	10:52:00	12	3	Diesel	0.048026	174.860847					100	0	70	0	1	0	0	120	60
09/05/2023	10:55:00	1	1	Combined	0.003663	262.298593	28.816732	-0.055339	0.680339	0.960286	100	0	70	0	1	0	0	120	60
09/05/2023	10:58:00	2	1	Ozone	0.026862	268.356742	28.230794	-0.052083	0.878906	1.077474	100	0	70	0	1	0	0	120	60
09/05/2023	11:01:00	3	1	Control	0.02035	306.128721	28.352865	0.003255	0.804036	1.103516	100	0	70	0	1	0	0	120	60
09/05/2023	11:04:00	4	1	Diesel	0.009768	282.706458	27.50651	0.045573	0.813802	1.142578	100	0	70	0	1	0	0	120	60
09/05/2023	11:07:00	5	2	Ozone	0.033374	265.018753	27.563477	0.159505	0.634766	1.123047	100	0	70	0	1	0	0	120	60
09/05/2023	11:10:00	6	2	Combined	0.064775	303.538125	26.64857	0.244968	0.579317	1.181806	100	0	70	0	1	0	0	120	60
09/05/2023	11:13:00	8	2	Control	0.030932	250.410663	28.214518	0.146484	0.615234	1.08724	100	0	70	0	1	0	0	120	60
09/05/2023	11:16:00	7	2	Diesel	0.064653	303.101783	27.199667	0.118468	0.838883	1.347976	100	0	70	0	1	0	0	120	60
09/05/2023	11:19:00	9	3	Combined	0.033374	250.343312	29.337565	0.198568	0.970052	1.497396	100	0	70	0	1	0	0	120	60
09/05/2023	11:22:00	10	3	Ozone	0.052503	87.93551	25.561523	0.234375	0.979818	1.55599	100	0	70	0	1	0	0	120	60
09/05/2023	11:25:00	11	3	Control	0.040293	101.855506	27.164714	0.279948	0.800781	1.455078	100	0	70	0	1	0	0	120	60
09/05/2023	11:28:00	12	3	Diesel	0.051843	187.56819					100	0	70	0	1	0	0	120	60
09/05/2023	11:31:00	1	1	Combined	0.014652	245.822399	25.919596	0.039062	0.758464	1.171875	100	0	70	0	1	0	0	120	60
09/05/2023	11:34:00	2	1	Ozone	0.936915	276.722214	26.106771	0.071615	0.527344	0.986328	100	0	70	0	1	0	0	120	60
09/05/2023	11:37:00	3	1	Control	0.014652	273.612615	26.52181	0.195312	0.478516	1.002604	100	0	70	0	1	0	0	120	60
09/05/2023	11:40:00	4	1	Diesel	0.012617	266.075781	26.139323	0.16276	0.452474	1.01237	100	0	70	0	1	0	0	120	60
09/05/2023	11:44:00	5	2	Ozone	0.029304	276.810056	27.685547	0.221354	0.605469	1.210937	100	0	70	0	1	0	0	120	60
09/05/2023	11:47:00	6	2	Combined	0.063852	294.954095	26.31916	0.224129	0.630763	1.207095	100	0	70	0	1	0	0	120	60
09/05/2023	11:50:00	8	2	Control	0.17501	257.361873	28.190104	0.276693	0.735677	1.321615	100	0	70	0	1	0	0	120	60
09/05/2023	11:53:00	7	2	Diesel	0.071632	224.040555	27.530924	0.358073	0.667318	1.409505	100	0	70	0	1	0	0	120	60
09/05/2023	11:56:00	9	3	Combined	0.035409	250.469221	26.660156	0.377604	0.70638	1.448568	100	0	70	0	1	0	0	120	60
09/05/2023	11:59:00	10	3	Ozone	0.080586	345.414509	25.756836	0.371094	0.794271	1.5625	100	0	70	0	1	0	0	120	60
09/05/2023	12:02:00	11	3	Control	0.03663	101.726674	25.992839	0.338542	0.940755	1.575521	100	0	70	0	1	0	0	120	60
09/05/2023	12:05:00	12	3	Diesel	0.050061	333.37725					100	0	70	0	1	0	0	120	60
09/05/2023	12:08:00	1	1	Combined	0.011803	231.805765	27.482096	0.289714	0.70638	1.383464	100	0	70	0	1	0	0	120	60
09/05/2023	12:11:00	2	1	Ozone	0.188034	259.979568	25.878906	0.384115	0.693359	1.523437	100	0	70	0	1	0	0	120	60
09/05/2023	12:14:00	3	1	Control	0.087912	273.492562	26.538086	0.436198	0.751953	1.601562	100	0	70	0	1	0	0	120	60
09/05/2023	12:17:00	4	1	Diesel	0.010582	271.779646	27.156576	0.367839	0.683594	1.529948	100	0	70	0	1	0	0	120	60
09/05/2023	12:20:00	5	2	Ozone	0.035002	282.489659	30.322266	0.335286	0.722656	1.380208	100	0	70	0	1	0	0	120	60
09/05/2023	12:23:00	6	2	Combined	1.11396	302.134506	31.062826	0.179036	0.592448	1.136068	100	0	70	0	1	0	0	120	60
09/05/2023	12:26:00	8	2	Control	0.358974	284.42301	31.665039	0.07487	0.579427	1.005859	100	0	70	0	1	0	0	120	60
09/05/2023	12:29:00	7	2	Diesel	0.064306	324.118728	31.486003	0.032552	0.524089	0.950521	100	0	70	0	1	0	0	120	60
09/05/2023	12:32:00	9	3	Combined	0.032153	311.267464	31.388346	0.045573	0.63151	0.989583	100	0	70	0	1	0	0	120	60
09/05/2023	12:35:00	10	3	Ozone	0.07326	304.313326	30.794271	0.013021	0.556641	0.963542	100	0	70	0	1	0	0	120	60
09/05/2023	12:38:00	11	3	Control	0.039886	101.852581	28.767904	0.032552	0.576172	0.963542	100	0	70	0	1	0	0	120	60
09/05/2023	12:41:00	12	3	Diesel	0.045736	356.377212					100	0	70	0	1	0	0	120	60
09/05/2023	12:44:00	1	1	Combined	0.00814	247.883746	28.173828	0.117187	0.605469	1.110026	100	0	70	0	1	0	0	120	60
09/05/2023	12:47:00	2	1	Ozone	0.285383	252.244471	27.807203	0.192002	0.668697	1.228151	100	0	70	0	1	0	0	120	60
09/05/2023	12:50:00	3	1	Control	0.112692	277.656457	27.295722	0.214524	0.691598	1.293545	100	0	70	0	1	0	0	120	60
09/05/2023	12:53:00	4	1	Diesel	0.013411	267.912241	26.935515	0.08645	0.8677	1.271132	100	0	70	0	1	0	0	120	60
09/05/2023	12:56:00	5	2	Ozone	0.036223	258.240293	26.708984	0.032552	0.784505	1.181641	100	0	70	0	1	0	0	120	60
09/05/2023	12:59:00	6	2	Combined	0.060643	285.50932	26.163737	0.07487	0.657552	1.061198	100	0	70	0	1	0	0	120	60
09/05/2023	13:02:00	8	2	Control	0.27269	277.632841	25.667318	0.159505	0.54362	1.074219	100	0	70	0	1	0	0	120	60
09/05/2023	13:05:00	7	2	Diesel	0.06919	338.458294	28.564453	0.179036	0.559896	1.110026	100	0	70	0	1	0	0	120	60
09/05/2023	13:08:00	9	3	Combined	0.047212	218.849103	31.152344	0.250651	0.625	1.253255	100	0	70	0	1	0	0	120	60
09/05/2023	13:11:00	10	3	Ozone	0.051689	304.374811	30.517578	0.338542	0.690104	1.393229	100	0	70	0	1	0	0	120	60
09/05/2023	13:14:00	11	3	Control	0.037851	102.013633	33.618164	0.358073	0.716146	1.416016	100	0	70	0	1	0	0	120	60
09/05/2023	13:17:00	12	3	Diesel	0.048433	293.704973					100	0	70	0	1	0	0	120	60
09/05/2023	13:20:00	1	1	Combined	0.016687	227.296554	32.967122	0.257161	0.94401	1.542969	100	0	70	0	1	0	0	120	60
09/05/2023	13:23:00	2	1	Ozone	1.505088	239.241911	32.89388	0.23763	0.859375	1.516927	100	0	70	0	1	0	0	120	60
09/05/2023	13:27:00	3	1	Control	0.025041	262.821217	32.127251	0.327728	0.715042	1.430085	100	0	70	0	1	0	0	120	60
09/05/2023	13:30:00	4	1	Diesel	0.009361	262.972681	31.778971	0.377604	0.61849	1.373698	100	0	70	0	1	0	0	120	60
09/05/2023	13:33:00	5	2	Ozone	0.033781	266.529635	30.493164	0.315755	0.638021	1.328125	100	0	70	0	1	0	0	120	60
09/05/2023	13:36:00	6	2	Combined	0.06512	281.07626	28.295898	0.192057	0.569661	1.113281	100	0	70	0	1	0	0	120	60
09/05/2023	13:39:00	8	2	Control	0.242979	248.72117	32.023112	0.244141	0.530599	1.204427	100	0	70	0	1	0	0	120	60
09/05/2023	13:42:00	7	2	Diesel	0.072853	193.984001	30.240885	0.3125	0.641276	1.308594	100	0	70	0	1	0	0	120	60
09/05/2023	13:45:00	9	3	Combined	0.034595	218.939874	31.713867	0.338542	0.797526	1.497396	100	0	70	0	1	0	0	120	60
09/05/2023	13:48:00	10	3	Ozone	0.054945	178.163693	31.998698	0.348307	0.966797	1.621094	100	0	70	0	1	0	0	120	60
09/05/2023	13:51:00	11	3	Control	0.041921	101.764737	29.622396	0.390625	0.940755	1.705729	100	0	70	0	1	0	0	120	60
09/05/2023	13:54:00	12	3	Diesel	0.052096	304.128854					100	0	70	0	1	0	0	120	60
09/05/2023	13:57:00	1	1	Combined	0.019129	278.338504	28.914388	0.478516	0.712891	1.604818	100	0	70	0	1	0	0	120	60
09/05/2023	14:00:00	2	1	Ozone	0.255169	254.251436	29.255495	0.390625	0.665387	1.463189	100	0	70	0	1	0	1	120	60
09/05/2023	14:03:00	3	1	Control	0.162393	247.321557	28.849284	1.347656	1.210937	2.73763	100	0	70	0	1	0	1	120	60
09/05/2023	14:06:00	4	1	Diesel	0.019536	210.219173	25.284831	3.320312	1.744792	5.335286	100	0	70	0	1	0	1	120	60
09/05/2023	14:09:00	5	2	Ozone	0.006919	239.834509	24.015299	8.411458	3.58724	12.236328	100	0	70	0	1	0	1	120	60
09/05/2023	14:12:00	6	2	Combined	0.021571	210.48362	24.544271	13.235677	5.136719	18.58724	100	0	70	0	1	0	1	120	60
09/05/2023	14:15:00	8	2	Control	0.00407	213.391186	26.782227	13.180339	6.220703	19.501953	100	0	70	0	1	0	1	120	60
09/05/2023	14:18:00	7	2	Diesel	0.255596	301.13939	30.745443	9.76237	6.210937	16.041667	100	0	70	0	1	0	1	120	60
09/05/2023	14:21:00	9	3	Combined	0.043956	208.893706	29.248047	7.151693	5.354818	12.626953	100	0	70	0	1	0	1	120	60
09/05/2023	14:24:00	10	3	Ozone	0.199023	227.601073	27.555339	7.825521	6.152344	14.049479	100	0	70	0	1	0	1	120	60
09/05/2023	14:27:00	11	3	Control	0.045584	101.837938	27.237956	11.826172	7.799479	19.713542	100	0	70	0	1	0	1	120	60
09/05/2023	14:30:00	12	3	Diesel	0.057847	144.923151					100	0	70	0	1	0	1	120	60
09/05/2023	14:33:00	1	1	Combined	0.030525	199.210588	20.003255	11.666667	8.815104	20.651042	100	0	70	90	1	1	1	120	60
09/05/2023	14:36:00	2	1	Ozone	0.037444	216.32804	30.533854	10.638021	9.208984	19.863281	100	0	70	90	1	1	1	120	60
09/05/2023	14:39:00	3	1	Control	0.034561	218.155896	26.95478	8.577198	9.007548	17.740334	100	0	70	90	1	1	1	120	60
09/05/2023	14:42:00	4	1	Diesel	0.021316	204.318569	30.174126	3.618247	7.64036	11.536679	100	0	70	90	1	1	1	120	60
09/05/2023	14:45:00	5	2	Ozone	0.009727	232.734654	25.887182	7.653602	8.93803	16.730667	100	0	70	90	1	1	1	120	60
09/05/2023	14:48:00	6	2	Combined	0.041034	219.271886	27.44781	10.822234	10.822234	21.63166	100	0	70	90	1	1	1	120	60
09/05/2023	14:51:00	8	2	Control	0.005291	228.860142	26.855469	11.025391	11.663411	22.832031	100	0	70	90	1	1	1	120	60
09/05/2023	14:54:00	7	2	Diesel	0.044363	180.204558	28.133138	9.329427	11.233724	20.572917	100	0	70	90	1	1	1	120	60
09/05/2023	14:57:00	9	3	Combined	0.051282	209.900939	18.00944	10.328776	11.663411	22.19401	100	0	70	90	1	1	1	120	60
09/05/2023	15:00:00	10	3	Ozone	0.37771	206.738822	24.285989	8.411245	11.331327	19.784196	100	0	70	90	1	1	1	120	60
09/05/2023	15:03:00	11	3	Control	0.04477	101.835013	23.706055	8.652344	11.627604	20.481771	100	0	70	90	1	1	1	120	60
09/05/2023	15:06:00	12	3	Diesel	0.058608	145.03562					100	0	70	90	1	1	1	120	60
09/05/2023	15:09:00	1	1	Combined	0.203907	206.729958	22.03776	10.693359	12.34375	23.066406	50	50	70	90	1	1	1	120	60
09/05/2023	15:12:00	2	1	Ozone	3.517484	192.392233	23.309426	11.382556	12.772157	24.39165	50	50	70	90	1	1	1	120	60
09/05/2023	15:16:00	3	1	Control	0.085063	215.587243	22.273763	12.483724	13.632812	26.061198	50	50	70	90	1	1	1	120	60
09/05/2023	15:19:00	4	1	Diesel	0.017094	210.897742	23.657227	11.826172	13.740234	25.644531	50	50	70	90	1	1	1	120	60
09/05/2023	15:22:00	5	2	Ozone	0.009768	203.884965	22.859701	11.995443	13.619792	25.677083	50	50	70	90	1	1	1	120	60
09/05/2023	15:25:00	6	2	Combined	1.509565	189.387972	22.672526	10.716146	12.796224	23.580729	50	50	70	90	1	1	1	120	60
09/05/2023	15:28:00	8	2	Control	0.694315	175.268239	23.735434	8.50768	12.010064	20.726298	50	50	70	90	1	1	1	120	60
09/05/2023	15:31:00	7	2	Diesel	0.49981	193.648023	21.276255	9.515881	12.496798	22.143955	50	50	70	90	1	1	1	120	60
09/05/2023	15:34:00	9	3	Combined	0.127391	151.128911	21.240234	11.601562	13.030599	24.716797	50	50	70	90	1	1	1	120	60
09/05/2023	15:37:00	10	3	Ozone	1.454619	179.554528	21.647135	12.913411	13.710937	26.692708	50	50	70	90	1	1	1	120	60
09/05/2023	15:40:00	11	3	Control	0.045177	101.823305	20.589193	11.627604	12.900391	24.609375	50	50	70	90	1	1	1	120	60
09/05/2023	15:43:00	12	3	Diesel	0.056573	168.123291					50	50	70	90	1	1	1	120	60
09/05/2023	15:46:00	1	1	Combined	0.022385	189.200497	17.830404	10.670573	13.111979	23.916016	100	100	70	90	1	1	1	120	60
09/05/2023	15:49:00	2	1	Ozone	2.069897	188.532439	19.387167	11.222464	13.627049	24.731045	100	100	70	90	1	1	1	120	60
09/05/2023	15:52:00	3	1	Control	0.346357	192.344288	17.089844	13.382161	14.208984	27.617187	100	100	70	90	1	1	1	120	60
09/05/2023	15:55:00	4	1	Diesel	0.111518	178.77567	16.617839	14.192708	14.026693	28.304036	100	100	70	90	1	1	1	120	60
09/05/2023	15:58:00	5	2	Ozone	0.001221	169.373707	16.764323	17.548828	14.651693	32.412109	100	100	70	90	1	1	1	120	60
09/05/2023	16:01:00	6	2	Combined	1.14652	172.251945	19.376628	14.53776	13.447266	28.046875	100	100	70	90	1	1	1	120	60
09/05/2023	16:04:00	8	2	Control	0.124949	179.53695	22.086589	10.279948	12.607422	23.001302	100	100	70	90	1	1	1	120	60
09/05/2023	16:07:00	7	2	Diesel	0.04824	180.039713	15.625	10.428407	11.693135	22.297643	100	100	70	90	1	1	1	120	60
09/05/2023	16:10:00	9	3	Combined	0.05291	156.598522	16.650391	12.216797	12.347005	24.68099	100	100	70	90	1	1	1	120	60
09/05/2023	16:13:00	10	3	Ozone	0.566952	174.266438	22.176107	16.907552	13.691406	30.677083	100	100	70	90	1	1	1	120	60
09/05/2023	16:16:00	11	3	Control	0.047039	101.719372	23.397477	15.215164	13.675077	28.947874	100	100	70	90	1	1	1	120	60
09/05/2023	16:19:00	12	3	Diesel	0.058981	168.166454					100	100	70	90	1	1	1	120	60
09/05/2023	16:22:00	1	1	Combined	0.017908	169.996704	25.634766	9.53776	12.128906	21.731771	100	100	70	90	1	1	1	120	60
09/05/2023	16:25:00	2	1	Ozone	1.910867	206.001836	21.875	11.888021	13.011068	24.980469	100	100	70	90	1	1	1	120	60
09/05/2023	16:28:00	3	1	Control	0.200651	193.08215	28.450521	11.865234	13.626302	25.611979	100	100	70	90	1	1	1	120	60
09/05/2023	16:31:00	4	1	Diesel	0.017501	209.90972	29.467773	11.360677	13.645833	24.973958	100	100	70	90	1	1	1	120	60
09/05/2023	16:34:00	5	2	Ozone	0.010989	248.829515	28.523763	10.120443	12.945964	23.284505	100	100	70	90	1	1	1	120	60
09/05/2023	16:37:00	6	2	Combined	0.028897	242.688376	30.843099	10.566406	13.102214	23.876953	100	100	70	90	1	1	1	120	60
09/05/2023	16:40:00	8	2	Control	0.009361	205.060866	30.167643	10.042318	12.877604	23.105469	100	100	70	90	1	1	1	120	60
09/05/2023	16:43:00	7	2	Diesel	0.043549	218.8286	28.214518	9.388021	12.568359	22.057292	100	100	70	90	1	1	1	120	60
09/05/2023	16:46:00	9	3	Combined	0.046805	243.65563	27.661133	8.632812	12.207031	20.979818	100	100	70	90	1	1	1	120	60
09/05/2023	16:49:00	10	3	Ozone	0.063947	179.389359	29.131356	10.040387	13.268008	23.404396	100	100	70	90	1	1	1	120	60
09/05/2023	16:52:00	11	3	Control	0.039941	101.951561	29.147908	9.802039	12.708554	22.676112	100	100	70	90	1	1	1	120	60
09/05/2023	16:55:00	12	3	Diesel	0.052096	168.088238					100	100	70	90	1	1	1	120	60
09/05/2023	16:58:00	1	1	Combined	0.019536	218.846171	26.383464	12.080078	13.82487	25.908203	100	100	70	90	1	1	1	120	60
09/05/2023	17:02:00	2	1	Ozone	0.261615	212.400054	25.974962	13.057121	14.001665	27.145236	100	100	70	90	1	1	1	120	60
09/05/2023	17:05:00	3	1	Control	0.222222	209.186495	27.30306	9.866536	13.102214	23.108724	100	100	70	90	1	1	1	120	60
09/05/2023	17:08:00	4	1	Diesel	0.018722	211.4411	27.661133	7.366536	11.95638	19.420573	100	100	70	90	1	1	1	120	60
09/05/2023	17:11:00	5	2	Ozone	0.007733	236.941585	25.927734	7.890625	11.930339	19.912109	100	100	70	90	1	1	1	120	60
09/05/2023	17:14:00	6	2	Combined	0.034188	224.286507	22.021484	10.559896	12.718099	23.4375	100	100	70	90	1	1	1	120	60
09/05/2023	17:17:00	8	2	Control	0.002035	232.886221	22.77832	11.647135	13.688151	25.410156	100	100	70	90	1	1	1	120	60
09/05/2023	17:20:00	7	2	Diesel	0.045177	211.411813	23.128255	11.057943	13.811849	24.824219	100	100	70	90	1	1	1	120	60
09/05/2023	17:23:00	9	3	Combined	0.052096	240.803697	22.705078	11.923828	14.134115	26.119792	100	100	70	90	1	1	1	120	60
09/05/2023	17:26:00	10	3	Ozone	0.067562	224.664238	24.308268	9.720052	13.203125	22.991536	100	100	70	90	1	1	1	120	60
09/05/2023	17:29:00	11	3	Control	0.040293	101.805728	24.235026	5.113932	11.767578	17.057292	100	100	70	90	1	1	1	120	60
09/05/2023	17:32:00	12	3	Diesel	0.055352	167.903769					100	100	70	90	1	1	1	120	60
09/05/2023	17:35:00	1	1	Combined	0.015466	258.149521	28.173828	3.997396	10.46875	14.534505	100	100	70	90	1	1	1	120	60
09/05/2023	17:38:00	2	1	Ozone	2.199604	292.93509	33.227139	4.07915	10.806224	14.907787	100	100	70	90	1	1	1	120	60
09/05/2023	17:41:00	3	1	Control	0.517166	344.067456	36.290056	2.760858	10.017214	12.946901	100	100	70	90	1	1	1	120	60
09/05/2023	17:44:00	4	1	Diesel	0.516077	277.51417	36.499023	1.829427	9.309896	11.370443	100	100	70	90	1	1	1	120	60
09/05/2023	17:47:00	5	2	Ozone	-0.000407	292.014107	33.194987	1.959635	8.720703	10.973307	100	100	70	90	1	1	1	120	60
09/05/2023	17:50:00	6	2	Combined	0.035002	294.59509	32.633464	2.711589	8.707682	11.780599	100	100	70	90	1	1	1	120	60
09/05/2023	17:53:00	8	2	Control	0.117623	307.04813	30.192057	4.06901	9.117839	13.255208	100	100	70	90	1	1	1	120	60
09/05/2023	17:56:00	7	2	Diesel	0.047619	273.027002	30.647786	4.811198	9.14388	14.059245	100	100	70	90	1	1	1	120	60
09/05/2023	17:59:00	9	3	Combined	0.052096	324.484732	28.312174	5.30599	9.501953	14.889323	100	100	70	90	1	1	1	120	60
09/05/2023	18:02:00	10	3	Ozone	0.059422	316.988894	29.451497	5.947266	9.84375	15.921224	100	100	70	90	1	1	1	120	60
09/05/2023	18:05:00	11	3	Control	0.041434	101.704973	28.872631	5.638448	9.736808	15.439293	100	100	70	90	1	1	1	120	60
09/05/2023	18:08:00	12	3	Diesel	0.056573	345.364723					100	100	70	90	1	1	1	120	60
09/05/2023	18:11:00	1	1	Combined	0.023199	281.058667	23.380534	9.635417	11.370443	21.191406	100	100	70	90	1	1	1	120	60
09/05/2023	18:14:00	2	1	Ozone	0.033828	285.746541	25.910925	11.872439	12.320697	24.279585	100	100	70	90	1	1	1	120	60
09/05/2023	18:17:00	3	1	Control	0.026048	296.846773	28.377279	9.322917	12.070312	21.490885	100	100	70	90	1	1	1	120	60
09/05/2023	18:20:00	4	1	Diesel	0.018418	290.096848	27.558925	4.624603	10.573358	15.211202	100	100	70	90	1	1	1	120	60
09/05/2023	18:23:00	5	2	Ozone	0.008954	301.924031	26.977539	1.575521	9.407552	11.197917	100	100	70	90	1	1	1	120	60
09/05/2023	18:26:00	6	2	Combined	0.036223	294.606802	26.196289	2.19401	9.807943	12.151693	100	100	70	90	1	1	1	120	60
09/05/2023	18:29:00	8	2	Control	0.002202	307.047459	25.038422	2.657531	9.925717	12.791368	100	100	70	90	1	1	1	120	60
09/05/2023	18:32:00	7	2	Diesel	0.04824	284.623318	25.886911	2.353356	10.172259	12.736936	100	100	70	90	1	1	1	120	60
09/05/2023	18:35:00	9	3	Combined	0.054842	324.566568	26.367187	1.900159	10.123146	12.079582	100	100	70	90	1	1	1	120	60
09/05/2023	18:38:00	10	3	Ozone	0.060222	317.074703	28.833422	1.204979	10.129767	11.579714	100	100	70	90	1	1	1	120	60
09/05/2023	18:41:00	11	3	Control	0.046805	102.083901	25.78125	1.318359	10.260417	11.806641	100	100	70	90	1	1	1	120	60
09/05/2023	18:44:00	12	3	Diesel	0.057447	345.349366					100	100	70	90	1	1	1	120	60
09/05/2023	18:47:00	1	1	Combined	0.02382	281.124046	22.436924	3.208248	11.1104	14.344262	100	100	70	90	1	1	1	120	60
09/05/2023	18:51:00	2	1	Ozone	0.039479	285.916323	19.669596	3.365885	11.259766	14.664714	100	100	70	90	1	1	1	120	60
09/05/2023	18:54:00	3	1	Control	0.03663	297.420673	20.857747	2.490234	11.17513	13.717448	100	100	70	90	1	1	1	120	60
09/05/2023	18:57:00	4	1	Diesel	0.017908	290.299635	25.227865	2.320964	11.113281	13.476562	100	100	70	90	1	1	1	120	60
09/05/2023	19:00:00	5	2	Ozone	0.015466	301.950383	30.362956	1.119792	10.445964	11.813151	100	100	70	90	1	1	1	120	60
09/05/2023	19:03:00	6	2	Combined	0.034561	294.587202	25.150622	1.264566	10.099974	11.669094	100	100	70	90	1	1	1	120	60
09/05/2023	19:06:00	8	2	Control	0.007243	307.138159	17.677436	1.761123	10.24563	12.115996	100	100	70	90	1	1	1	120	60
09/05/2023	19:09:00	7	2	Diesel	0.039886	284.750953	17.569987	1.923828	10.15625	12.275391	100	100	70	90	1	1	1	120	60
09/05/2023	19:12:00	9	3	Combined	0.047619	324.531582	20.222982	1.546224	9.869792	11.796875	100	100	70	90	1	1	1	120	60
09/05/2023	19:15:00	10	3	Ozone	0.064713	318.045925	21.842448	1.070964	9.365234	10.481771	100	100	70	90	1	1	1	120	60
09/05/2023	19:18:00	11	3	Control	0.045736	101.835455	22.270591	1.185117	9.077066	10.41446	100	100	70	90	1	1	1	120	60
09/05/2023	19:21:00	12	3	Diesel	0.054538	345.467209					100	100	70	90	1	1	1	120	60
09/05/2023	19:24:00	1	1	Combined	0.023606	281.120158	22.924805	0.751953	8.642578	9.765625	100	100	70	90	1	1	1	120	60
09/05/2023	19:27:00	2	1	Ozone	0.037831	285.746542	20.739946	0.188909	8.427254	8.875512	100	100	70	90	1	1	1	120	60
09/05/2023	19:30:00	3	1	Control	0.030932	297.253771	23.697917	0.166016	8.209635	8.701172	100	100	70	90	1	1	1	120	60
09/05/2023	19:33:00	4	1	Diesel	0.017094	290.024389	24.755859	-0.022786	7.926432	8.151042	100	100	70	90	1	1	1	120	60
09/05/2023	19:36:00	5	2	Ozone	0.006919	301.885964	23.917643	0.035807	7.457682	7.835286	100	100	70	90	1	1	1	120	60
09/05/2023	19:39:00	6	2	Combined	0.122507	26.086102	21.541341	0.732422	7.125651	8.121745	100	100	70	90	1	1	1	120	60
09/05/2023	19:42:00	8	2	Control	0.005291	309.987907	22.143555	1.373698	6.816406	8.551432	100	100	70	90	1	1	1	120	60
09/05/2023	19:45:00	7	2	Diesel	0.042328	35.517375	14.347331	5.546875	7.412109	13.053385	100	100	70	90	1	1	1	120	60
09/05/2023	19:48:00	9	3	Combined	0.046805	3.806479	13.549805	10.442708	8.551432	19.06901	100	100	70	90	1	1	1	120	60
09/05/2023	19:51:00	10	3	Ozone	0.059829	35.777973	14.689128	15.904948	10.23112	26.139323	100	100	70	90	1	1	1	120	60
09/05/2023	19:54:00	11	3	Control	0.043549	88.240026	19.946289	15.380859	10.380859	25.735677	100	100	70	90	1	1	1	120	60
09/05/2023	19:57:00	12	3	Diesel	0.057794	13.530568					100	100	70	90	1	1	1	120	60
09/05/2023	20:00:00	1	1	Combined	0.007326	281.190433	16.682943	8.232422	9.38151	17.786458	100	100	70	90	1	1	0	120	60
09/05/2023	20:03:00	2	1	Ozone	0.128706	291.656438	14.488345	9.560707	9.989754	19.630507	100	100	70	90	1	1	0	120	60
09/05/2023	20:06:00	3	1	Control	0.023199	314.696222	15.511068	7.220052	9.544271	16.910807	100	100	70	90	1	1	0	120	60
09/05/2023	20:09:00	4	1	Diesel	0.004884	228.994839	19.108073	2.88737	8.046875	11.097005	100	100	70	90	1	1	0	120	60
09/05/2023	20:12:00	5	2	Ozone	0.029711	283.790548	21.647135	2.288411	6.982422	9.573568	100	100	70	90	1	1	0	120	60
09/05/2023	20:15:00	6	2	Combined	0.065527	259.32661	22.452799	2.555339	6.230469	9.023437	100	100	70	90	1	1	0	120	60
09/05/2023	20:18:00	8	2	Control	0.029304	310.172375	20.939128	1.572266	6.041667	7.900391	100	100	70	90	1	1	0	120	60
09/05/2023	20:21:00	7	2	Diesel	0.065854	287.725144	18.362577	0.640369	5.683274	6.73668	100	100	70	90	1	1	0	120	60
09/05/2023	20:24:00	9	3	Combined	0.032967	3.744989	16.992187	1.031901	5.47526	6.819661	100	100	70	90	1	1	0	120	60
09/05/2023	20:27:00	10	3	Ozone	0.051282	37.098528	16.748047	56.136068	2.809245	59.550781	100	100	70	90	1	1	0	120	60
09/05/2023	20:30:00	11	3	Control	0.034561	88.1768	18.173994	2.121954	4.320048	6.782971	100	100	70	90	1	1	0	120	60
09/05/2023	20:33:00	12	3	Diesel	0.049247	13.445654					100	100	70	90	1	1	0	120	60
10/05/2023	04:15:00	1	1	Combined	0.019943	243.102224	8.75651	12.799479	20.286458	33.085937	100	100	70	90	1	1	1	120	60
10/05/2023	04:18:00	2	1	Ozone	0.032491	218.367312	8.16009	9.050583	20.163533	29.144597	100	100	70	90	1	1	1	120	60
10/05/2023	04:21:00	3	1	Control	0.037044	284.876963	8.193194	6.547934	19.415387	25.979873	100	100	70	90	1	1	1	120	60
10/05/2023	04:24:00	4	1	Diesel	0.023419	229.10154	11.582672	4.693904	19.108607	24.01063	100	100	70	90	1	1	1	120	60
10/05/2023	04:27:00	5	2	Ozone	-0.002035	282.229889	6.258138	4.889323	20.08138	24.85026	100	100	70	90	1	1	1	120	60
10/05/2023	04:30:00	6	2	Combined	0.031339	259.104075	6.746419	4.397786	19.91862	24.391276	100	100	70	90	1	1	1	120	60
10/05/2023	04:33:00	8	2	Control	0.004884	309.900066	5.639648	5.143229	20.478516	25.582682	100	100	70	90	1	1	1	120	60
10/05/2023	04:36:00	7	2	Diesel	0.038258	287.591173	11.067708	4.274089	20.045573	24.365234	100	100	70	90	1	1	1	120	60
10/05/2023	04:39:00	9	3	Combined	0.037444	3.680574	7.991536	3.372396	19.235026	22.750651	100	100	70	90	1	1	1	120	60
10/05/2023	04:43:00	10	3	Ozone	0.057387	28.220647	2.848307	40.608724	22.285156	63.102214	100	100	70	90	1	1	1	120	60
10/05/2023	04:46:00	11	3	Control	0.048433	88.201968	3.466797	36.875	23.082682	60.08138	100	100	70	90	1	1	1	120	60
10/05/2023	04:49:00	12	3	Diesel	0.056166	13.52764					100	100	70	90	1	1	1	120	60
10/05/2023	04:52:00	1	1	Combined	0.015012	243.107262	6.611808	12.099769	20.014728	32.133709	100	100	70	90	1	1	1	120	60
10/05/2023	04:55:00	2	1	Ozone	0.033374	218.415749	6.94987	8.222656	18.958333	27.207031	100	100	70	90	1	1	1	120	60
10/05/2023	04:58:00	3	1	Control	0.03256	284.777307	10.131836	5.784505	18.434245	24.280599	100	100	70	90	1	1	1	120	60
10/05/2023	05:01:00	4	1	Diesel	0.016763	229.218018	8.499404	1.810779	17.564883	19.488215	100	100	70	90	1	1	1	120	60
10/05/2023	05:04:00	5	2	Ozone	0.008954	282.259174	7.470703	0.904948	17.490234	18.343099	100	100	70	90	1	1	1	120	60
10/05/2023	05:07:00	6	2	Combined	0.032153	259.019163	6.982422	1.689453	17.311198	19.05599	100	100	70	90	1	1	1	120	60
10/05/2023	05:10:00	8	2	Control	0.005291	309.92056	5.045573	10.188802	16.94987	27.138672	100	100	70	90	1	1	1	120	60
10/05/2023	05:13:00	7	2	Diesel	0.043142	287.588246	6.380208	16.298828	17.50651	33.753255	100	100	70	90	1	1	1	120	60
10/05/2023	05:16:00	9	3	Combined	0.054945	3.806481	7.503255	15.556641	18.411458	34.098307	100	100	70	90	1	1	1	120	60
10/05/2023	05:19:00	10	3	Ozone	0.06105	27.986402	7.299805	8.626302	18.681641	27.294922	100	100	70	90	1	1	1	120	60
10/05/2023	05:22:00	11	3	Control	0.046398	88.20781	7.527669	5.677083	18.649089	24.427083	100	100	70	90	1	1	1	120	60
10/05/2023	05:25:00	12	3	Diesel	0.054014	13.51424					100	100	70	90	1	1	1	120	60
10/05/2023	05:28:00	1	1	Combined	0.014612	242.9719	9.661565	11.027152	18.830046	29.950051	100	100	70	90	1	1	1	120	60
10/05/2023	05:31:00	2	1	Ozone	0.03663	218.377682	10.506185	11.01237	18.935547	30.065104	100	100	70	90	1	1	1	120	60
10/05/2023	05:34:00	3	1	Control	0.035816	284.783162	10.530599	7.19401	19.375	26.595052	100	100	70	90	1	1	1	120	60
10/05/2023	05:37:00	4	1	Diesel	0.019943	229.114884	11.490885	7.630208	19.026693	26.679687	100	100	70	90	1	1	1	120	60
10/05/2023	05:40:00	5	2	Ozone	0.009361	282.095199	11.832682	11.16862	22.047526	33.108724	100	100	70	90	1	1	1	120	60
10/05/2023	05:43:00	6	2	Combined	0.021164	259.203631	13.533529	7.10612	20.852865	27.955729	100	100	70	90	1	1	1	120	60
10/05/2023	05:46:00	8	2	Control	0.004884	309.873712	12.687174	5.188802	19.934896	25.061849	100	100	70	90	1	1	1	120	60
10/05/2023	05:49:00	7	2	Diesel	0.04477	287.816638	13.151042	3.011068	18.863932	21.975911	100	100	70	90	1	1	1	120	60
10/05/2023	05:52:00	9	3	Combined	0.050468	3.829905	12.475586	4.638672	18.763021	23.486328	100	100	70	90	1	1	1	120	60
10/05/2023	05:55:00	10	3	Ozone	0.060236	28.170871	11.507161	6.503906	19.033203	25.559896	100	100	70	90	1	1	1	120	60
10/05/2023	05:58:00	11	3	Control	0.045584	88.254657	13.061523	7.705078	19.06901	26.761068	100	100	70	90	1	1	1	120	60
10/05/2023	06:01:00	12	3	Diesel	0.055759	14.559978					100	100	70	90	1	1	1	120	60
10/05/2023	06:04:00	1	1	Combined	0.017094	243.137361	12.792969	10.927734	19.257812	30.296224	100	100	70	90	1	1	1	120	60
10/05/2023	06:07:00	2	1	Ozone	0.064306	223.545701	13.452148	10.139974	19.049479	29.257812	100	100	70	90	1	1	1	120	60
10/05/2023	06:10:00	3	1	Control	0.030422	284.71021	13.944981	7.564221	18.114407	25.60911	100	100	70	90	1	1	1	120	60
10/05/2023	06:13:00	4	1	Diesel	0.017908	255.672089	14.88444	9.22526	17.626953	26.819661	100	100	70	90	1	1	1	120	60
10/05/2023	06:16:00	5	2	Ozone	0.003663	262.193181	13.32194	13.567708	18.375651	32.011719	100	100	70	90	1	1	1	120	60
10/05/2023	06:19:00	6	2	Combined	0.028897	286.841587	14.656576	14.091797	19.13737	33.421224	100	100	70	90	1	1	1	120	60
10/05/2023	06:22:00	8	2	Control	0.008954	309.885427	15.242513	10.973307	18.837891	29.882812	100	100	70	90	1	1	1	120	60
10/05/2023	06:25:00	7	2	Diesel	0.033781	196.859364	14.379883	11.383464	17.73112	29.277344	100	100	70	90	1	1	1	120	60
10/05/2023	06:28:00	9	3	Combined	0.047619	3.87968	15.861003	13.554687	18.193359	31.796875	100	100	70	90	1	1	1	120	60
10/05/2023	06:31:00	10	3	Ozone	0.060236	67.813878	15.039062	15.582682	18.870443	34.514974	100	100	70	90	1	1	1	120	60
10/05/2023	06:35:00	11	3	Control	0.044637	87.782763	14.992636	12.480789	18.237705	30.756916	100	100	70	90	1	1	1	120	60
10/05/2023	06:38:00	12	3	Diesel	0.053724	32.384349					100	100	70	90	1	1	1	120	60
10/05/2023	06:41:00	1	1	Combined	0.019536	267.244079	16.796875	7.018229	16.848958	23.994141	100	100	70	90	1	1	1	120	60
10/05/2023	06:44:00	2	1	Ozone	1.082621	228.502993	16.756185	4.322917	16.048177	20.472005	100	100	70	90	1	1	1	120	60
10/05/2023	06:47:00	3	1	Control	0.457061	283.442109	16.24349	3.945312	15.999349	20.019531	100	100	70	90	1	1	1	120	60
10/05/2023	06:50:00	4	1	Diesel	0.022557	264.756721	18.306409	4.760328	15.939486	20.815678	100	100	70	90	1	1	1	120	60
10/05/2023	06:53:00	5	2	Ozone	0.006919	266.289539	15.470378	8.069661	16.035156	24.222005	100	100	70	90	1	1	1	120	60
10/05/2023	06:56:00	6	2	Combined	0.031746	280.686432	16.194661	8.977865	15.888672	24.755859	100	100	70	90	1	1	1	120	60
10/05/2023	06:59:00	8	2	Control	0.50346	275.624201	17.594401	8.326823	15.797526	24.326172	100	100	70	90	1	1	1	120	60
10/05/2023	07:02:00	7	2	Diesel	0.038231	249.380036	16.993788	9.21811	15.986808	25.195312	100	100	70	90	1	1	1	120	60
10/05/2023	07:05:00	9	3	Combined	0.045584	2.734805	18.025716	8.528646	15.999349	24.589844	100	100	70	90	1	1	1	120	60
10/05/2023	07:08:00	10	3	Ozone	0.059808	314.385839	18.05813	7.792638	15.946107	23.841367	100	100	70	90	1	1	1	120	60
10/05/2023	07:11:00	11	3	Control	0.049654	87.91501	18.977865	5.791016	14.983724	20.992839	100	100	70	90	1	1	1	120	60
10/05/2023	07:14:00	12	3	Diesel	0.054131	32.480975					100	100	70	90	1	1	1	120	60
10/05/2023	07:17:00	1	1	Combined	0.016687	267.267505	18.863932	4.352214	14.38151	18.772786	100	100	70	90	1	1	1	120	60
10/05/2023	07:20:00	2	1	Ozone	0.120065	246.366984	17.683919	5.068359	14.391276	19.583333	100	100	70	90	1	1	1	120	60
10/05/2023	07:23:00	3	1	Control	0.410136	283.410813	17.562116	5.897797	14.481942	20.514216	100	100	70	90	1	1	1	120	60
10/05/2023	07:26:00	4	1	Diesel	0.019943	260.579814	16.259766	5.286458	14.22526	19.609375	100	100	70	90	1	1	1	120	60
10/05/2023	07:29:00	5	2	Ozone	0.003256	276.537745	17.683919	6.061198	14.0625	20.23763	100	100	70	90	1	1	1	120	60
10/05/2023	07:32:00	6	2	Combined	0.03623	271.020803	16.897733	6.611808	13.969647	20.81519	100	100	70	90	1	1	1	120	60
10/05/2023	07:35:00	8	2	Control	0.609687	278.965111	17.179362	7.985026	14.254557	22.333984	100	100	70	90	1	1	1	120	60
10/05/2023	07:38:00	7	2	Diesel	0.037444	286.086143	16.739909	10.345052	15.224609	25.563151	100	100	70	90	1	1	1	120	60
10/05/2023	07:41:00	9	3	Combined	0.047212	0.445065	16.902669	11.494141	15.390625	27.027995	100	100	70	90	1	1	1	120	60
10/05/2023	07:44:00	10	3	Ozone	0.06919	312.731502	18.147786	11.813151	14.772135	26.744792	100	100	70	90	1	1	1	120	60
10/05/2023	07:47:00	11	3	Control	0.042425	87.974318	17.867783	11.37447	14.214778	25.665387	100	100	70	90	1	1	1	120	60
10/05/2023	07:50:00	12	3	Diesel	0.053043	32.43379					100	100	70	90	1	1	1	120	60
10/05/2023	07:53:00	1	1	Combined	0.021571	236.080735	19.335937	11.028646	15.139974	26.158854	100	100	70	90	1	1	1	120	60
10/05/2023	07:56:00	2	1	Ozone	0.885633	265.572157	20.499674	7.701823	14.820964	22.698568	100	100	70	90	1	1	1	120	60
10/05/2023	07:59:00	3	1	Control	0.558812	259.297315	18.408203	9.69401	14.970703	24.664714	100	100	70	90	1	1	1	120	60
10/05/2023	08:02:00	4	1	Diesel	0.017908	281.97416	21.565755	7.626953	14.257812	21.907552	100	100	70	90	1	1	1	120	60
10/05/2023	08:05:00	5	2	Ozone	0.00814	278.224309	19.661458	8.990885	13.994141	23.128255	100	100	70	90	1	1	1	120	60
10/05/2023	08:08:00	6	2	Combined	0.029024	273.342128	22.492956	6.547772	13.790343	20.495005	100	100	70	90	1	1	1	120	60
10/05/2023	08:11:00	8	2	Control	0.007733	284.112634	20.955404	8.44401	13.942057	22.539062	100	100	70	90	1	1	1	120	60
10/05/2023	08:14:00	7	2	Diesel	0.0407	295.297829	18.701172	6.790365	13.697917	20.634766	100	100	70	90	1	1	1	120	60
10/05/2023	08:17:00	9	3	Combined	0.050875	34.331507	20.507812	7.223307	13.736979	21.097005	100	100	70	90	1	1	1	120	60
10/05/2023	08:21:00	10	3	Ozone	0.061864	310.757983	16.300456	26.988932	11.494141	38.616536	100	100	70	90	1	1	1	120	60
10/05/2023	08:24:00	11	3	Control	0.04477	88.327866	19.108073	23.694661	14.622396	38.424479	100	100	70	90	1	1	1	120	60
10/05/2023	08:27:00	12	3	Diesel	0.055045	32.373309					100	100	70	90	1	1	1	120	60
10/05/2023	08:30:00	1	1	Combined	0.02035	243.140288	22.347005	10.211589	16.72526	26.894531	100	100	70	90	1	1	1	120	60
10/05/2023	08:33:00	2	1	Ozone	0.113553	263.015945	21.166992	4.495443	15.465495	19.951172	100	100	70	90	1	1	1	120	60
10/05/2023	08:36:00	3	1	Control	1.094831	268.813519	22.762044	-0.08138	14.83724	14.977214	100	100	70	90	1	1	1	120	60
10/05/2023	08:39:00	4	1	Diesel	0.018315	271.937801	21.850586	-0.113932	15.302734	15.315755	100	100	70	90	1	1	1	120	60
10/05/2023	08:42:00	5	2	Ozone	-0.003663	250.147136	15.096029	-0.00651	17.018229	17.115885	100	100	70	90	1	1	1	120	60
10/05/2023	08:45:00	6	2	Combined	0.040355	205.831245	18.463652	0.142346	18.759931	19.034693	100	100	70	90	1	1	1	120	60
10/05/2023	08:48:00	8	2	Control	0.072639	266.861947	22.576801	0.215175	19.365731	19.743114	100	100	70	90	1	1	1	120	60
10/05/2023	08:51:00	7	2	Diesel	0.159558	186.928864	18.48848	3.929423	18.104476	22.166314	100	100	70	90	1	1	1	120	60
10/05/2023	08:54:00	9	3	Combined	0.046805	193.957655	24.332682	8.310547	17.630208	25.976562	100	100	70	90	1	1	1	120	60
10/05/2023	08:57:00	10	3	Ozone	0.070156	243.58833	22.684388	9.543829	16.429423	25.907044	100	100	70	90	1	1	1	120	60
10/05/2023	09:00:00	11	3	Control	0.042425	88.775321	23.255429	7.104078	15.250927	22.467558	100	100	70	90	1	1	0	120	60
10/05/2023	09:03:00	12	3	Diesel	0.046805	32.387277					100	100	70	90	1	1	0	120	60
10/05/2023	09:06:00	1	1	Combined	0.009361	249.116458	26.277669	6.927083	14.804687	21.930339	100	100	70	0	1	0	0	120	60
10/05/2023	09:09:00	2	1	Ozone	1.11396	259.945232	23.779297	3.186849	13.655599	17.001953	100	100	70	0	1	0	0	120	60
10/05/2023	09:12:00	3	1	Control	0.534799	273.682888	25.870768	0.579427	11.39974	12.249349	100	100	70	0	1	0	0	120	60
10/05/2023	09:15:00	4	1	Diesel	0.006512	267.753566	28.857422	0.390625	10.488281	11.165365	100	100	70	0	1	0	0	120	60
10/05/2023	09:18:00	5	2	Ozone	0.030932	276.818839	27.360026	0.234375	9.397786	9.931641	100	100	70	0	1	0	0	120	60
10/05/2023	09:21:00	6	2	Combined	0.061457	294.735635	26.033529	0.302734	8.398437	9.042969	100	100	70	0	1	0	0	120	60
10/05/2023	09:24:00	8	2	Control	1.096459	260.117183	25.984701	0.270182	7.80599	8.398437	100	100	70	0	1	0	0	120	60
10/05/2023	09:27:00	7	2	Diesel	0.190356	285.883155	27.607902	0.160092	6.819928	7.287398	100	100	70	0	1	0	0	120	60
10/05/2023	09:30:00	9	3	Combined	0.039072	203.936477	29.337565	0.211589	6.08724	6.559245	100	100	70	0	1	0	0	120	60
10/05/2023	09:33:00	10	3	Ozone	0.31766	248.919198	30.273437	0.246542	5.41752	5.974641	100	100	70	0	1	0	0	120	60
10/05/2023	09:36:00	11	3	Control	0.039886	88.723169	29.874674	0.361328	5	5.664062	100	100	70	0	1	0	0	120	60
10/05/2023	09:39:00	12	3	Diesel	0.045584	32.404846					100	100	70	0	1	0	0	120	60
10/05/2023	09:42:00	1	1	Combined	0.00407	224.131019	29.280599	0.23763	3.896484	4.45638	50	0	70	0	1	0	0	120	60
10/05/2023	09:45:00	2	1	Ozone	1.539683	242.64546	30.34668	0.179036	3.44401	3.922526	50	0	70	0	1	0	0	120	60
10/05/2023	09:48:00	3	1	Control	0.813104	256.22564	31.688626	0.125794	3.091896	3.552039	50	0	70	0	1	0	0	120	60
10/05/2023	09:51:00	4	1	Diesel	0.01221	304.501761	30.281442	-0.03522	2.571081	2.79521	50	0	70	0	1	0	0	120	60
10/05/2023	09:54:00	5	2	Ozone	0.026222	269.281242	29.09676	-0.12167	2.356557	2.539062	50	0	70	0	1	0	0	120	60
10/05/2023	09:57:00	6	2	Combined	0.356893	275.027985	31.081903	-0.080046	2.241291	2.539062	50	0	70	0	1	0	0	120	60
10/05/2023	10:00:00	8	2	Control	0.496134	282.566058	31.624349	0.013021	2.047526	2.513021	50	0	70	0	1	0	0	120	60
10/05/2023	10:03:00	7	2	Diesel	0.06919	232.00195	32.486979	0.032552	1.888021	2.26237	50	0	70	0	1	0	0	120	60
10/05/2023	10:06:00	9	3	Combined	0.035409	250.422371	32.983398	0.055339	1.708984	2.138672	50	0	70	0	1	0	0	120	60
10/05/2023	10:09:00	10	3	Ozone	0.26842	288.380782	32.138512	0.227331	1.632941	2.18686	50	0	70	0	1	0	0	120	60
10/05/2023	10:13:00	11	3	Control	0.109076	88.348364	33.243815	0.338542	1.451823	2.151693	50	0	70	0	1	0	0	120	60
10/05/2023	10:16:00	12	3	Diesel	0.049654	119.587836					50	0	70	0	1	0	0	120	60
10/05/2023	10:19:00	1	1	Combined	0.008547	239.67846	34.179687	0.250651	0.934245	1.494141	100	0	70	0	1	0	0	120	60
10/05/2023	10:22:00	2	1	Ozone	2.759463	259.85904	32.291667	0.133464	0.859375	1.367187	100	0	70	0	1	0	0	120	60
10/05/2023	10:25:00	3	1	Control	1.095645	267.71842	30.38737	0.110677	0.878906	1.308594	100	0	70	0	1	0	0	120	60
10/05/2023	10:28:00	4	1	Diesel	0.01221	251.67544	28.528432	0.134477	0.800461	1.293545	100	0	70	0	1	0	0	120	60
10/05/2023	10:31:00	5	2	Ozone	0.02442	263.771315	30.257161	0.039062	0.719401	1.136068	100	0	70	0	1	0	0	120	60
10/05/2023	10:34:00	6	2	Combined	0.371888	273.022864	30.47206	0.006621	0.814354	1.108978	100	0	70	0	1	0	0	120	60
10/05/2023	10:37:00	8	2	Control	1.736671	269.629621	30.289714	-0.039062	0.592448	0.901693	100	0	70	0	1	0	0	120	60
10/05/2023	10:40:00	7	2	Diesel	0.652829	299.399039	29.801432	-0.100911	0.63151	0.895182	100	0	70	0	1	0	0	120	60
10/05/2023	10:43:00	9	3	Combined	0.039072	287.166602	28.556315	0	0.556641	0.914714	100	0	70	0	1	0	0	120	60
10/05/2023	10:46:00	10	3	Ozone	0.049247	304.33675	31.494141	0.026042	0.553385	0.979818	100	0	70	0	1	0	0	120	60
10/05/2023	10:49:00	11	3	Control	0.037831	88.070773	30.257428	0.060835	0.614754	0.976562	100	0	70	0	1	0	0	120	60
10/05/2023	10:52:00	12	3	Diesel	0.045838	294.985774					100	0	70	0	1	0	0	120	60
10/05/2023	10:55:00	1	1	Combined	0.007733	255.379579	32.446289	0.087891	0.605469	1.025391	100	0	70	0	1	0	0	120	60
10/05/2023	10:58:00	2	1	Ozone	1.017908	255.460532	30.859375	0.078125	0.602214	1.01237	100	0	70	0	1	0	0	120	60
10/05/2023	11:01:00	3	1	Control	0.066254	273.684854	33.187116	0.076844	0.595543	1.027792	100	0	70	0	1	0	0	120	60
10/05/2023	11:04:00	4	1	Diesel	0.004884	227.85874	32.836914	0.07487	0.530599	1.005859	100	0	70	0	1	0	0	120	60
10/05/2023	11:07:00	5	2	Ozone	0.029304	245.582291	32.299805	0.221354	0.537109	1.145833	100	0	70	0	1	0	0	120	60
10/05/2023	11:10:00	6	2	Combined	0.057387	238.303144	34.155273	0.302734	0.70638	1.367187	100	0	70	0	1	0	0	120	60
10/05/2023	11:13:00	8	2	Control	0.410256	277.454226	30.721029	0.172526	0.751953	1.220703	100	0	70	0	1	0	0	120	60
10/05/2023	11:16:00	7	2	Diesel	0.067155	242.575172	32.503255	0.045573	0.758464	1.142578	100	0	70	0	1	0	0	120	60
10/05/2023	11:19:00	9	3	Combined	0.033374	189.99892	30.354818	0.061849	0.641276	1.048177	100	0	70	0	1	0	0	120	60
10/05/2023	11:22:00	10	3	Ozone	0.053317	149.351576	29.720052	0.107422	0.611979	1.01888	100	0	70	0	1	0	0	120	60
10/05/2023	11:25:00	11	3	Control	0.037851	87.815455	29.394531	0.035807	0.455729	0.895182	100	0	70	0	1	0	0	120	60
10/05/2023	11:28:00	12	3	Diesel	0.049047	64.924044					100	0	70	0	1	0	0	120	60
10/05/2023	11:31:00	1	1	Combined	-0.000814	247.860319	29.842122	-0.019531	0.416667	0.716146	100	0	70	0	1	0	0	120	60
10/05/2023	11:34:00	2	1	Ozone	1.398046	226.143039	33.064779	0.07487	0.380859	0.810547	100	0	70	0	1	0	0	120	60
10/05/2023	11:37:00	3	1	Control	1.02709	212.995545	31.845869	0.08607	0.546213	1.012977	100	0	70	0	1	0	0	120	60
10/05/2023	11:40:00	4	1	Diesel	0.010582	228.339132	34.635417	0.166016	0.686849	1.266276	100	0	70	0	1	0	0	120	60
10/05/2023	11:43:00	5	2	Ozone	0.026455	297.3268	32.836914	0.221354	0.813802	1.445312	100	0	70	0	1	0	0	120	60
10/05/2023	11:46:00	6	2	Combined	0.835041	282.931684	34.11348	0.254899	0.69518	1.30098	100	0	70	0	1	0	0	120	60
10/05/2023	11:49:00	8	2	Control	0.157509	278.856766	33.780924	0.325521	0.589193	1.311849	100	0	70	0	1	0	0	120	60
10/05/2023	11:52:00	7	2	Diesel	0.14592	203.638186	33.051037	0.326588	0.723617	1.453637	100	0	70	0	1	0	0	120	60
10/05/2023	11:55:00	9	3	Combined	0.247049	311.146687	31.844076	0.325521	0.657552	1.321615	100	0	70	0	1	0	0	120	60
10/05/2023	11:58:00	10	3	Ozone	1.516891	279.997302	31.982422	0.097656	0.520833	0.973307	100	0	70	0	1	0	0	120	60
10/05/2023	12:02:00	11	3	Control	0.595088	271.769612	33.219134	0.016009	0.332992	0.662782	100	0	70	0	1	0	0	120	60
10/05/2023	12:05:00	12	3	Diesel	0.050468	324.414457					100	0	70	0	1	0	0	120	60
10/05/2023	12:08:00	1	1	Combined	0.009361	267.165023	33.479818	-0.175781	0.283203	0.485026	100	0	70	0	1	0	0	120	60
10/05/2023	12:11:00	2	1	Ozone	0.51974	261.31183	28.971354	-0.179036	0.286458	0.452474	100	0	70	0	1	0	0	120	60
10/05/2023	12:14:00	3	1	Control	0.019943	290.056592	29.744466	-0.08138	0.218099	0.481771	100	0	70	0	1	0	0	120	60
10/05/2023	12:17:00	4	1	Diesel	0.008954	283.793482	27.994792	-0.016276	0.250651	0.585937	100	0	70	0	1	0	0	120	60
10/05/2023	12:20:00	5	2	Ozone	0.031746	354.608618	29.622396	-0.00651	0.328776	0.735677	100	0	70	0	1	0	0	120	60
10/05/2023	12:23:00	6	2	Combined	0.063492	291.971551	31.266276	-0.016276	0.364583	0.683594	100	0	70	0	1	0	0	120	60
10/05/2023	12:26:00	8	2	Control	0.035409	289.350936	34.057617	-0.003255	0.397135	0.667318	100	0	70	0	1	0	0	120	60
10/05/2023	12:29:00	7	2	Diesel	0.069742	300.101887	33.368644	0.016552	0.360832	0.715042	100	0	70	0	1	0	0	120	60
10/05/2023	12:32:00	9	3	Combined	0.031746	326.168371	33.365885	0.042318	0.3125	0.683594	100	0	70	0	1	0	0	120	60
10/05/2023	12:35:00	10	3	Ozone	0.055045	293.865433	33.547323	0.160092	0.393827	0.93814	100	0	70	0	1	0	0	120	60
10/05/2023	12:38:00	11	3	Control	0.03703	271.809932	33.81948	0.096055	0.432249	0.963755	100	0	70	0	1	0	0	120	60
10/05/2023	12:41:00	12	3	Diesel	0.048433	107.937104					100	0	70	0	1	0	0	120	60
10/05/2023	12:44:00	1	1	Combined	0.008954	267.220657	33.968099	0.052083	0.400391	0.885417	100	0	70	0	1	0	0	120	60
10/05/2023	12:47:00	2	1	Ozone	0.029711	231.404621	33.911133	0.058594	0.384115	0.852865	100	0	70	0	1	0	0	120	60
10/05/2023	12:50:00	3	1	Control	0.020074	288.831324	33.33554	-0.039725	0.400556	0.715042	100	0	70	0	1	0	0	120	60
10/05/2023	12:53:00	4	1	Diesel	0.01221	283.68807	33.203125	-0.052083	0.406901	0.641276	100	0	70	0	1	0	0	120	60
10/05/2023	12:56:00	5	2	Ozone	0.026048	218.307409	35.620117	-0.029297	0.423177	0.78776	100	0	70	0	1	0	0	120	60
10/05/2023	12:59:00	6	2	Combined	0.063899	278.236023	31.681315	-0.029297	0.406901	0.820312	100	0	70	0	1	0	0	120	60
10/05/2023	13:02:00	8	2	Control	0.033733	236.558008	29.495498	-0.006621	0.387315	0.741525	100	0	70	0	1	0	0	120	60
10/05/2023	13:05:00	7	2	Diesel	0.067155	299.830491	30.257161	-0.091146	0.384115	0.634766	100	0	70	0	1	0	0	120	60
10/05/2023	13:08:00	9	3	Combined	0.04408	199.732912	29.694121	-0.076139	0.384004	0.668697	100	0	70	0	1	0	0	120	60
10/05/2023	13:11:00	10	3	Ozone	0.052096	293.827938	29.207357	-0.035807	0.423177	0.768229	100	0	70	0	1	0	0	120	60
10/05/2023	13:14:00	11	3	Control	0.035802	271.739397	26.921676	0.006621	0.466764	0.913665	100	0	70	0	1	0	0	120	60
10/05/2023	13:17:00	12	3	Diesel	0.051689	134.460055					100	0	70	0	1	0	0	120	60
10/05/2023	13:20:00	1	1	Combined	0.009361	203.544124	31.616211	0.179036	0.576172	1.10026	100	0	70	0	1	0	0	120	60
10/05/2023	13:23:00	2	1	Ozone	0.68254	181.987733	30.883789	0.188802	0.501302	1.002604	100	0	70	0	1	0	0	120	60
10/05/2023	13:26:00	3	1	Control	0.942613	225.030236	30.63151	0.253906	0.445964	1.01888	100	0	70	0	1	0	0	120	60
10/05/2023	13:29:00	4	1	Diesel	0.004477	200.214922	30.59082	0.328776	0.488281	1.230469	100	0	70	0	1	0	0	120	60
10/05/2023	13:32:00	5	2	Ozone	0.02918	213.489849	33.170021	0.43366	0.625662	1.569121	100	0	70	0	1	0	0	120	60
10/05/2023	13:35:00	6	2	Combined	0.063052	194.566733	36.485015	0.422643	0.579534	1.47605	100	0	70	0	1	0	0	120	60
10/05/2023	13:38:00	8	2	Control	0.0387	214.954871	36.290056	0.321107	0.489936	1.178496	100	0	70	0	1	0	0	120	60
10/05/2023	13:41:00	7	2	Diesel	0.070258	185.736469	31.578189	0.297772	0.518699	1.191086	100	0	70	0	1	0	0	120	60
10/05/2023	13:44:00	9	3	Combined	0.036223	199.804989	33.333333	0.263672	0.634766	1.227214	100	0	70	0	1	0	0	120	60
10/05/2023	13:47:00	10	3	Ozone	0.053317	172.421762	32.316081	0.16276	0.690104	1.178385	100	0	70	0	1	0	0	120	60
10/05/2023	13:50:00	11	3	Control	0.032967	271.700587	29.467773	0.026042	0.429687	0.872396	100	0	70	0	1	0	0	120	60
10/05/2023	13:53:00	12	3	Diesel	0.051689	173.153766					100	0	70	0	1	0	0	120	60
10/05/2023	13:57:00	1	1	Combined	0.003256	203.368436	31.966146	-0.035807	0.253906	0.598958	100	0	70	0	1	0	0	120	60
10/05/2023	14:00:00	2	1	Ozone	0.027269	181.680298	33.536784	0.048828	0.322266	0.735677	100	0	70	0	1	0	0	120	60
10/05/2023	14:03:00	3	1	Control	0.038286	225.332131	32.963122	0.486626	0.384004	1.228151	100	0	70	0	1	0	1	120	60
10/05/2023	14:06:00	4	1	Diesel	0.019943	200.232488	29.899089	1.946615	1.126302	3.447266	100	0	70	0	1	0	1	120	60
10/05/2023	14:09:00	5	2	Ozone	0.01221	213.356054	28.24707	2.841797	1.673177	4.807943	100	0	70	0	1	0	1	120	60
10/05/2023	14:12:00	6	2	Combined	0.035002	194.528625	27.099609	13.271484	1.88151	15.514323	100	0	70	0	1	0	1	120	60
10/05/2023	14:15:00	8	2	Control	0.003104	214.386143	20.317466	10.119836	0.476695	10.911017	100	0	70	0	1	0	1	120	60
10/05/2023	14:18:00	7	2	Diesel	0.60521	310.11608	25.480143	3.079427	7.047526	10.315755	100	0	70	0	1	0	1	120	60
10/05/2023	14:21:00	9	3	Combined	0.047619	180.207479	28.377279	4.075521	5.517578	9.886068	100	0	70	0	1	0	1	120	60
10/05/2023	14:24:00	10	3	Ozone	0.383394	299.066236	30.379232	3.759766	5.201823	9.192708	100	0	70	0	1	0	1	120	60
10/05/2023	14:27:00	11	3	Control	0.043252	271.995482	28.221001	5.273437	5.981859	11.54661	100	0	70	0	1	0	1	120	60
10/05/2023	14:30:00	12	3	Diesel	0.057794	41.519899					100	0	70	0	1	0	1	120	60
10/05/2023	14:33:00	1	1	Combined	0.019129	278.408776	31.152344	5.061849	7.392578	12.565104	100	0	70	90	1	1	1	120	60
10/05/2023	14:36:00	2	1	Ozone	0.654457	256.653291	32.210286	1.930339	6.884766	9.098307	100	0	70	90	1	1	1	120	60
10/05/2023	14:39:00	3	1	Control	1.29304	290.337691	30.094401	2.203776	7.233073	9.713542	100	0	70	90	1	1	1	120	60
10/05/2023	14:42:00	4	1	Diesel	0.153126	264.776828	31.153945	3.630891	7.902152	11.734759	100	0	70	90	1	1	1	120	60
10/05/2023	14:45:00	5	2	Ozone	0.002442	275.436795	30.362956	4.996745	8.203125	13.291016	100	0	70	90	1	1	1	120	60
10/05/2023	14:48:00	6	2	Combined	0.031339	277.761675	32.185872	3.688151	8.151042	11.936849	100	0	70	90	1	1	1	120	60
10/05/2023	14:51:00	8	2	Control	0.009727	255.776013	37.531449	1.416843	7.772775	9.368379	100	0	70	90	1	1	1	120	60
10/05/2023	14:54:00	7	2	Diesel	0.043549	305.651448	36.385091	0.735677	7.724609	8.736979	100	0	70	90	1	1	1	120	60
10/05/2023	14:57:00	9	3	Combined	0.048433	261.581209	34.887695	1.123047	8.001302	9.235026	100	0	70	90	1	1	1	120	60
10/05/2023	15:00:00	10	3	Ozone	0.059015	302.814156	29.817708	1.888021	8.613281	10.875651	100	0	70	90	1	1	1	120	60
10/05/2023	15:03:00	11	3	Control	0.041514	271.908482	32.356771	2.236328	9.21875	11.72526	100	0	70	90	1	1	1	120	60
10/05/2023	15:06:00	12	3	Diesel	0.051689	37.329845					100	0	70	90	1	1	1	120	60
10/05/2023	15:09:00	1	1	Combined	0.018722	247.710989	29.573568	1.699219	9.860026	11.86849	50	50	70	90	1	1	1	120	60
10/05/2023	15:12:00	2	1	Ozone	0.034188	255.268315	27.669271	1.865234	10.481771	12.428385	50	50	70	90	1	1	1	120	60
10/05/2023	15:15:00	3	1	Control	0.032153	269.627525	30.574544	1.972656	10.911458	13.059896	50	50	70	90	1	1	1	120	60
10/05/2023	15:18:00	4	1	Diesel	0.017908	253.124976	32.03125	1.835937	11.282552	13.229167	50	50	70	90	1	1	1	120	60
10/05/2023	15:21:00	5	2	Ozone	0.000814	277.290608	28.328451	2.714844	11.5625	14.501953	50	50	70	90	1	1	1	120	60
10/05/2023	15:24:00	6	2	Combined	0.667888	287.38219	31.860352	3.811849	12.252604	16.246745	50	50	70	90	1	1	1	120	60
10/05/2023	15:27:00	8	2	Control	1.11732	262.631923	29.942399	6.048067	12.986626	19.226695	50	50	70	90	1	1	1	120	60
10/05/2023	15:30:00	7	2	Diesel	0.045991	248.199981	28.076172	4.599609	12.610677	17.353516	50	50	70	90	1	1	1	120	60
10/05/2023	15:33:00	9	3	Combined	0.055352	280.197822	30.151367	4.742839	12.454427	17.285156	50	50	70	90	1	1	1	120	60
10/05/2023	15:36:00	10	3	Ozone	0.063085	230.444218	31.233724	5.087891	12.623698	17.97526	50	50	70	90	1	1	1	120	60
10/05/2023	15:39:00	11	3	Control	0.043956	272.025607	27.905273	5.683594	12.750651	18.522135	50	50	70	90	1	1	1	120	60
10/05/2023	15:42:00	12	3	Diesel	0.057794	21.556625					50	50	70	90	1	1	1	120	60
10/05/2023	15:45:00	1	1	Combined	0.170533	263.091371	30.916341	4.912109	11.689453	16.679687	100	100	70	90	1	1	1	120	60
10/05/2023	15:48:00	2	1	Ozone	0.909646	303.054704	31.494141	3.011068	11.376953	14.475911	100	100	70	90	1	1	1	120	60
10/05/2023	15:52:00	3	1	Control	0.15873	304.286968	33.569336	2.460937	11.031901	13.525391	100	100	70	90	1	1	1	120	60
10/05/2023	15:55:00	4	1	Diesel	0.681319	279.708722	32.666016	2.692057	10.963542	13.707682	100	100	70	90	1	1	1	120	60
10/05/2023	15:58:00	5	2	Ozone	-0.002442	319.750041	29.516602	2.747396	10.94401	13.753255	100	100	70	90	1	1	1	120	60
10/05/2023	16:01:00	6	2	Combined	1.180708	304.122109	29.785156	3.007812	11.155599	14.290365	100	100	70	90	1	1	1	120	60
10/05/2023	16:04:00	8	2	Control	0.063085	286.920647	27.685547	5.93099	11.917318	18.066406	100	100	70	90	1	1	1	120	60
10/05/2023	16:07:00	7	2	Diesel	1.28897	313.996018	29.239909	6.526693	12.19401	18.850911	100	100	70	90	1	1	1	120	60
10/05/2023	16:10:00	9	3	Combined	0.194139	285.764064	31.054687	6.523437	12.555339	19.195964	100	100	70	90	1	1	1	120	60
10/05/2023	16:13:00	10	3	Ozone	0.070004	287.725867	31.787109	4.860026	11.702474	16.64388	100	100	70	90	1	1	1	120	60
10/05/2023	16:16:00	11	3	Control	0.043549	301.203724	30.647786	3.144531	11.217448	14.401042	100	100	70	90	1	1	1	120	60
10/05/2023	16:19:00	12	3	Diesel	0.547416	340.067709					100	100	70	90	1	1	1	120	60
10/05/2023	16:22:00	1	1	Combined	0.382113	306.614071	32.298604	2.145236	10.39959	12.724129	100	100	70	90	1	1	1	120	60
10/05/2023	16:25:00	2	1	Ozone	1.252427	303.597951	34.363794	1.780225	10.319544	12.160605	100	100	70	90	1	1	1	120	60
10/05/2023	16:28:00	3	1	Control	0.207971	344.142464	32.714844	1.623335	10.159452	11.936475	100	100	70	90	1	1	1	120	60
10/05/2023	16:31:00	4	1	Diesel	0.019016	313.758044	32.562756	1.985143	10.819032	12.964267	100	100	70	90	1	1	1	120	60
10/05/2023	16:34:00	5	2	Ozone	0.004477	319.354771	34.944661	2.5	11.33138	14.042969	100	100	70	90	1	1	1	120	60
10/05/2023	16:37:00	6	2	Combined	2.247263	287.923047	33.054158	2.638374	11.424126	14.314089	100	100	70	90	1	1	1	120	60
10/05/2023	16:40:00	8	2	Control	1.603115	304.011706	33.251153	1.933914	11.292905	13.354892	100	100	70	90	1	1	1	120	60
10/05/2023	16:43:00	7	2	Diesel	1.514642	330.25497	36.444992	1.802638	11.350538	13.393315	100	100	70	90	1	1	1	120	60
10/05/2023	16:46:00	9	3	Combined	0.05291	296.779423	36.816406	1.328125	11.158854	12.57487	100	100	70	90	1	1	1	120	60
10/05/2023	16:49:00	10	3	Ozone	0.112332	309.888349	32.177734	3.528646	11.780599	15.397135	100	100	70	90	1	1	1	120	60
10/05/2023	16:52:00	11	3	Control	0.067856	301.558075	34.33978	4.716317	12.410348	17.229124	100	100	70	90	1	1	1	120	60
10/05/2023	16:55:00	12	3	Diesel	0.545312	328.93255					100	100	70	90	1	1	1	120	60
10/05/2023	16:58:00	1	1	Combined	0.019536	336.360018	37.019857	1.653646	12.314453	14.192708	100	100	70	90	1	1	1	120	60
10/05/2023	17:01:00	2	1	Ozone	1.942993	300.833762	36.132812	1.524078	11.821209	13.514985	100	100	70	90	1	1	1	120	60
10/05/2023	17:04:00	3	1	Control	1.2035	328.656828	33.561198	1.901042	11.71875	13.932292	100	100	70	90	1	1	1	120	60
10/05/2023	17:07:00	4	1	Diesel	1.424501	295.147637	34.488932	1.822917	11.79362	13.863932	100	100	70	90	1	1	1	120	60
10/05/2023	17:10:00	5	2	Ozone	0.013866	311.723797	33.76589	1.949815	11.728681	14.016155	100	100	70	90	1	1	1	120	60
10/05/2023	17:13:00	6	2	Combined	1.546268	301.518928	33.251153	2.311732	11.420978	14.014472	100	100	70	90	1	1	1	120	60
10/05/2023	17:16:00	8	2	Control	0.816001	294.862488	34.204515	2.764168	11.728681	14.724576	100	100	70	90	1	1	1	120	60
10/05/2023	17:19:00	7	2	Diesel	0.536834	313.920613	33.186849	2.392578	11.95638	14.619141	100	100	70	90	1	1	1	120	60
10/05/2023	17:22:00	9	3	Combined	0.057387	303.888757	33.959961	1.702474	11.757812	13.75	100	100	70	90	1	1	1	120	60
10/05/2023	17:25:00	10	3	Ozone	0.361416	305.680728	34.733073	1.386719	11.757812	13.343099	100	100	70	90	1	1	1	120	60
10/05/2023	17:28:00	11	3	Control	0.043956	301.089533	33.390299	2.467448	12.011719	14.69401	100	100	70	90	1	1	1	120	60
10/05/2023	17:31:00	12	3	Diesel	0.060222	7.993605					100	100	70	90	1	1	1	120	60
10/05/2023	17:34:00	1	1	Combined	0.022792	281.284131	30.794271	2.369792	12.473958	15.013021	100	100	70	90	1	1	1	120	60
10/05/2023	17:38:00	2	1	Ozone	1.723213	288.882412	34.812052	1.815446	12.41355	14.421107	100	100	70	90	1	1	1	120	60
10/05/2023	17:41:00	3	1	Control	0.035816	326.478747	30.891927	1.878255	11.995443	14.208984	100	100	70	90	1	1	1	120	60
10/05/2023	17:44:00	4	1	Diesel	0.302401	309.993771	30.354818	1.975911	11.757812	14.046224	100	100	70	90	1	1	1	120	60
10/05/2023	17:47:00	5	2	Ozone	0.004477	288.962289	32.8125	1.861979	11.526693	13.632812	100	100	70	90	1	1	1	120	60
10/05/2023	17:50:00	6	2	Combined	0.030932	288.329044	30.786133	2.10612	11.308594	13.531901	100	100	70	90	1	1	1	120	60
10/05/2023	17:53:00	8	2	Control	1.937729	279.650635	32.861328	3.105469	11.308594	14.482422	100	100	70	90	1	1	1	120	60
10/05/2023	17:56:00	7	2	Diesel	0.207163	289.216124	31.738281	4.710286	11.71224	16.5625	100	100	70	90	1	1	1	120	60
10/05/2023	17:59:00	9	3	Combined	0.092389	282.303096	33.496094	4.420573	11.363932	15.917969	100	100	70	90	1	1	1	120	60
10/05/2023	18:02:00	10	3	Ozone	0.057387	309.821002	33.55306	4.228516	10.738932	14.931641	100	100	70	90	1	1	1	120	60
10/05/2023	18:05:00	11	3	Control	0.177859	301.162739	33.235677	4.274089	10.159505	14.511719	100	100	70	90	1	1	1	120	60
10/05/2023	18:08:00	12	3	Diesel	0.054945	330.935247					100	100	70	90	1	1	1	120	60
10/05/2023	18:11:00	1	1	Combined	0.021571	267.437335	33.300781	3.483073	9.567057	13.079427	100	100	70	90	1	1	1	120	60
10/05/2023	18:14:00	2	1	Ozone	1.859992	274.395218	30.997721	2.838542	9.147135	12.063802	100	100	70	90	1	1	1	120	60
10/05/2023	18:17:00	3	1	Control	0.742327	280.621841	32.127251	3.525556	9.381621	13.01973	100	100	70	90	1	1	1	120	60
10/05/2023	18:20:00	4	1	Diesel	0.328856	265.929413	30.664062	3.681641	9.241536	13.072917	100	100	70	90	1	1	1	120	60
10/05/2023	18:23:00	5	2	Ozone	0.007733	243.728152	29.516602	5.540365	9.615885	15.23112	100	100	70	90	1	1	1	120	60
10/05/2023	18:26:00	6	2	Combined	0.387464	262.907318	31.86849	5.325521	9.586589	15.022786	100	100	70	90	1	1	1	120	60
10/05/2023	18:29:00	8	2	Control	1.217745	285.688986	30.289714	5.15625	9.986979	15.257161	100	100	70	90	1	1	1	120	60
10/05/2023	18:32:00	7	2	Diesel	0.125356	304.325041	30.582682	4.443359	9.905599	14.53125	100	100	70	90	1	1	1	120	60
10/05/2023	18:35:00	9	3	Combined	0.058201	280.364721	31.37207	5.00651	10.224609	15.253906	100	100	70	90	1	1	1	120	60
10/05/2023	18:38:00	10	3	Ozone	0.06105	292.601079	33.145193	4.217426	9.802039	14.181674	100	100	70	90	1	1	1	120	60
10/05/2023	18:41:00	11	3	Control	0.044363	300.995832	32.137044	3.151042	8.990885	12.184245	100	100	70	90	1	1	1	120	60
10/05/2023	18:44:00	12	3	Diesel	0.057047	331.182357					100	100	70	90	1	1	1	120	60
10/05/2023	18:47:00	1	1	Combined	0.017501	249.280428	30.786133	3.90625	9.130859	13.193359	100	100	70	90	1	1	1	120	60
10/05/2023	18:50:00	2	1	Ozone	0.970386	253.813715	32.781051	4.022113	9.20286	13.27794	100	100	70	90	1	1	1	120	60
10/05/2023	18:53:00	3	1	Control	0.076364	276.339923	31.854145	3.310381	8.646716	12.036547	100	100	70	90	1	1	1	120	60
10/05/2023	18:56:00	4	1	Diesel	0.02035	251.965457	31.339518	2.555339	8.528646	11.442057	100	100	70	90	1	1	1	120	60
10/05/2023	18:59:00	5	2	Ozone	0.002849	284.944361	32.07194	3.821615	9.238281	13.190104	100	100	70	90	1	1	1	120	60
10/05/2023	19:02:00	6	2	Combined	1.15059	282.84186	33.487956	4.638672	9.619141	14.352214	100	100	70	90	1	1	1	120	60
10/05/2023	19:05:00	8	2	Control	0.570208	289.040564	33.243815	3.736979	9.544271	13.382161	100	100	70	90	1	1	1	120	60
10/05/2023	19:08:00	7	2	Diesel	0.041034	315.442835	30.713691	2.878458	9.307761	12.211834	100	100	70	90	1	1	1	120	60
10/05/2023	19:11:00	9	3	Combined	0.041107	280.262236	32.120768	3.535156	9.397786	13.04362	100	100	70	90	1	1	1	120	60
10/05/2023	19:14:00	10	3	Ozone	0.06105	293.491213	31.41276	4.21875	9.674479	13.909505	100	100	70	90	1	1	1	120	60
10/05/2023	19:17:00	11	3	Control	0.04477	301.405769	32.250977	3.554687	9.729818	13.307292	100	100	70	90	1	1	1	120	60
10/05/2023	19:20:00	12	3	Diesel	0.055045	216.734556					100	100	70	90	1	1	1	120	60
10/05/2023	19:23:00	1	1	Combined	0.023199	259.639907	30.867513	2.96875	9.283854	12.26237	100	100	70	90	1	1	1	120	60
10/05/2023	19:27:00	2	1	Ozone	0.733822	264.33359	29.703776	2.825521	9.095052	12.027995	100	100	70	90	1	1	1	120	60
10/05/2023	19:30:00	3	1	Control	0.032153	284.78316	31.046549	2.685547	9.228516	11.992187	100	100	70	90	1	1	1	120	60
10/05/2023	19:33:00	4	1	Diesel	0.014652	278.364859	30.411784	2.353516	9.404297	11.927083	100	100	70	90	1	1	1	120	60
10/05/2023	19:36:00	5	2	Ozone	0.002442	259.317818	28.74349	1.318359	9.160156	10.621745	100	100	70	90	1	1	1	120	60
10/05/2023	19:39:00	6	2	Combined	0.026862	275.141061	30.224609	0.875651	8.785807	9.91862	100	100	70	90	1	1	1	120	60
10/05/2023	19:42:00	8	2	Control	0.008954	282.783297	32.430013	0.488281	8.776042	9.580078	100	100	70	90	1	1	0	120	60
10/05/2023	19:45:00	7	2	Diesel	0.039072	294.032905	31.811523	0.23763	8.636068	9.147135	100	100	70	90	1	1	0	120	60
10/05/2023	19:48:00	9	3	Combined	0.044637	280.476011	29.665087	0.03522	8.481685	8.814677	100	100	70	90	1	1	0	120	60
10/05/2023	19:51:00	10	3	Ozone	0.06105	293.62244	30.786547	0.016552	8.080641	8.378575	100	100	70	90	1	1	0	120	60
10/05/2023	19:54:00	11	3	Control	0.045584	301.197871	29.451497	0.013021	7.558594	7.838542	100	100	70	90	1	1	0	120	60
10/05/2023	19:57:00	12	3	Diesel	0.058201	216.58863					100	100	70	90	1	1	0	120	60
10/05/2023	20:00:00	1	1	Combined	0.013838	259.724824	28.222656	-0.042318	6.565755	6.803385	100	100	70	90	1	1	0	120	60
10/05/2023	20:03:00	2	1	Ozone	0.028766	264.080785	20.797471	36.861096	4.657707	41.518803	100	100	70	90	1	1	0	120	60
10/05/2023	20:06:00	3	1	Control	0.021978	284.674825	21.972656	31.298828	2.666016	34.166667	100	100	70	90	1	1	0	120	60
10/05/2023	20:09:00	4	1	Diesel	0.005004	278.177748	17.498079	96.125768	-0.150487	96.221824	100	100	70	90	1	1	0	120	60
10/05/2023	20:12:00	5	2	Ozone	0.028897	259.76874	17.895508	28.736979	4.567057	33.421224	100	100	70	90	1	1	0	120	60
10/05/2023	20:15:00	6	2	Combined	0.062271	275.469008	20.027669	26.276042	3.808594	30.338542	100	100	70	90	1	1	0	120	60
10/05/2023	20:18:00	8	2	Control	0.030932	282.833073	17.130534	24.280599	3.75	28.336589	100	100	70	90	1	1	0	120	60
10/05/2023	20:21:00	7	2	Diesel	0.072259	294.00943	17.57012	18.397797	3.880635	22.492956	100	100	70	90	1	1	0	120	60
10/05/2023	20:24:00	9	3	Combined	0.032153	280.560898	15.470378	22.897135	3.27474	26.132812	100	100	70	90	1	1	0	120	60
10/05/2023	20:27:00	10	3	Ozone	0.051282	293.499998	14.14388	44.53776	1.484375	46.311849	100	100	70	90	1	1	0	120	60
10/05/2023	20:30:00	11	3	Control	0.0387	301.111326	19.556078	5.869306	4.286944	10.371425	100	100	70	90	1	1	0	120	60
10/05/2023	20:33:00	12	3	Diesel	0.047212	216.887302					100	100	70	90	1	1	0	120	60
12/05/2023	04:15:00	1	1	Combined	0.021571	168.038462	2.246094	19.879557	11.126302	31.126302	100	100	70	90	1	1	1	120	60
12/05/2023	04:18:00	2	1	Ozone	0.037044	28.36695	4.56005	9.414725	10.924258	20.411811	100	100	70	90	1	1	1	120	60
12/05/2023	04:21:00	3	1	Control	0.035002	57.117676	5.566406	12.659505	7.233073	20.042318	100	100	70	90	1	1	1	120	60
12/05/2023	04:24:00	4	1	Diesel	0.023419	19.805179	-0.072041	200.336194	15.612193	200.384221	100	100	70	90	1	1	1	120	60
12/05/2023	04:27:00	5	2	Ozone	0.003256	358.438517	8.056641	57.906901	6.295573	64.322917	100	100	70	90	1	1	1	120	60
12/05/2023	04:30:00	6	2	Combined	0.036223	17.884589	7.438151	55.107422	6.608073	62.027995	100	100	70	90	1	1	1	120	60
12/05/2023	04:33:00	8	2	Control	0.563289	2.201901	9.554036	58.111979	7.509766	65.800781	100	100	70	90	1	1	1	120	60
12/05/2023	04:36:00	7	2	Diesel	1.433048	23.810245	-0.073242	200.30599	-0.14974	200.423177	100	100	70	90	1	1	1	120	60
12/05/2023	04:39:00	9	3	Combined	1.343101	9.395301	10.929362	44.140625	8.408203	52.714844	100	100	70	90	1	1	1	120	60
12/05/2023	04:42:00	10	3	Ozone	0.873016	5.789522	13.232422	39.661458	8.398437	48.268229	100	100	70	90	1	1	1	120	60
12/05/2023	04:45:00	11	3	Control	0.047619	8.956939	13.468424	35.794271	8.177083	43.958333	100	100	70	90	1	1	1	120	60
12/05/2023	04:48:00	12	3	Diesel	1.346104	358.90253					100	100	70	90	1	1	1	120	60
12/05/2023	04:52:00	1	1	Combined	0.021978	297.956507	9.822591	26.292318	7.255859	33.730469	100	100	70	90	1	1	1	120	60
12/05/2023	04:55:00	2	1	Ozone	0.624312	354.153907	9.405418	22.896388	7.088883	30.068519	100	100	70	90	1	1	1	120	60
12/05/2023	04:58:00	3	1	Control	0.775853	68.041668	12.256687	20.799126	6.481727	27.363612	100	100	70	90	1	1	1	120	60
12/05/2023	05:01:00	4	1	Diesel	0.850898	4.053382	-0.120069	146.980661	22.697874	169.912269	100	100	70	90	1	1	1	120	60
12/05/2023	05:04:00	5	2	Ozone	0.000814	17.770399	14.176432	13.779297	4.847005	18.889974	100	100	70	90	1	1	1	120	60
12/05/2023	05:07:00	6	2	Combined	0.188034	359.291048	12.33724	15.566406	6.318359	22.014974	100	100	70	90	1	1	1	120	60
12/05/2023	05:10:00	8	2	Control	1.082552	21.530177	13.812566	18.170683	6.809454	25.08276	100	100	70	90	1	1	1	120	60
12/05/2023	05:13:00	7	2	Diesel	0.188441	11.299301	-0.089518	60.947266	13.476562	74.228516	100	100	70	90	1	1	1	120	60
12/05/2023	05:16:00	9	3	Combined	0.049654	29.222056	11.319987	26.503906	9.153646	35.846354	100	100	70	90	1	1	1	120	60
12/05/2023	05:19:00	10	3	Ozone	0.507937	356.447438	14.664714	22.460937	10.452474	32.949219	100	100	70	90	1	1	1	120	60
12/05/2023	05:22:00	11	3	Control	0.079865	49.676711	14.240202	14.667649	6.483735	21.324283	100	100	70	90	1	1	1	120	60
12/05/2023	05:25:00	12	3	Diesel	0.161532	16.814888					100	100	70	90	1	1	1	120	60
12/05/2023	05:28:00	1	1	Combined	0.021418	131.239985	10.245902	13.745517	3.85502	17.81186	100	100	70	90	1	1	1	120	60
12/05/2023	05:31:00	2	1	Ozone	0.03663	33.9487	7.860528	13.662269	3.723745	17.680584	100	100	70	90	1	1	1	120	60
12/05/2023	05:34:00	3	1	Control	0.426109	101.531748	10.005628	9.331965	3.446107	12.8509	100	100	70	90	1	1	1	120	60
12/05/2023	05:37:00	4	1	Diesel	0.017908	9.208751	-0.12207	74.518229	11.292318	86.035156	100	100	70	90	1	1	1	120	60
12/05/2023	05:40:00	5	2	Ozone	-0.001863	15.539071	12.231859	11.947166	0.423729	12.629105	100	100	70	90	1	1	1	120	60
12/05/2023	05:43:00	6	2	Combined	1.012189	35.18288	9.442863	25.748146	2.297405	28.280588	100	100	70	90	1	1	1	120	60
12/05/2023	05:46:00	8	2	Control	0.430953	21.227469	12.046939	27.286117	4.98207	32.463499	100	100	70	90	1	1	1	120	60
12/05/2023	05:49:00	7	2	Diesel	0.0407	26.522372	-0.065104	188.857422	-0.179036	188.958333	100	100	70	90	1	1	1	120	60
12/05/2023	05:52:00	9	3	Combined	0.343101	344.945646	12.198893	32.050781	10.276693	42.470703	100	100	70	90	1	1	1	120	60
12/05/2023	05:55:00	10	3	Ozone	0.210419	10.564861	12.784831	20	8.919271	28.948568	100	100	70	90	1	1	1	120	60
12/05/2023	05:58:00	11	3	Control	0.5523	46.196011	13.492839	22.659505	5.904948	28.649089	100	100	70	90	1	1	1	120	60
12/05/2023	06:01:00	12	3	Diesel	0.06105	5.009917					100	100	70	90	1	1	1	120	60
12/05/2023	06:04:00	1	1	Combined	0.02035	64.552019	9.41569	32.942708	7.294922	40.406901	100	100	70	90	1	1	1	120	60
12/05/2023	06:07:00	2	1	Ozone	0.032491	24.97808	8.640095	27.744306	8.034296	35.884534	100	100	70	90	1	1	1	120	60
12/05/2023	06:10:00	3	1	Control	0.08507	77.849469	12.359119	19.700948	6.470927	26.296747	100	100	70	90	1	1	1	120	60
12/05/2023	06:13:00	4	1	Diesel	0.158323	20.914354	-0.12207	200.315755	7.636719	200.348307	100	100	70	90	1	1	1	120	60
12/05/2023	06:16:00	5	2	Ozone	0.010582	358.514645	14.754232	7.018229	4.085286	11.354167	100	100	70	90	1	1	1	120	60
12/05/2023	06:19:00	6	2	Combined	0.435083	46.140379	12.589518	40.791016	5.113932	46.129557	100	100	70	90	1	1	1	120	60
12/05/2023	06:22:00	8	2	Control	0.919821	22.433434	14.92513	32.19401	6.363932	38.697917	100	100	70	90	1	1	1	120	60
12/05/2023	06:25:00	7	2	Diesel	1.164835	19.334244	-0.105794	95.882161	-0.172526	95.797526	100	100	70	90	1	1	1	120	60
12/05/2023	06:28:00	9	3	Combined	2.129019	41.533734	15.014648	32.952474	9.52474	42.49349	100	100	70	90	1	1	1	120	60
12/05/2023	06:31:00	10	3	Ozone	2.406186	33.309881	16.731771	32.688802	9.69401	42.503255	100	100	70	90	1	1	1	120	60
12/05/2023	06:34:00	11	3	Control	0.603175	24.733733	16.813151	31.01888	9.016927	40.136719	100	100	70	90	1	1	1	120	60
12/05/2023	06:38:00	12	3	Diesel	0.152725	3.770275					100	100	70	90	1	1	1	120	60
12/05/2023	06:41:00	1	1	Combined	0.022385	25.210113	10.571289	22.639974	7.672526	30.423177	100	100	70	90	1	1	1	120	60
12/05/2023	06:44:00	2	1	Ozone	0.290598	10.611278	11.05957	18.619792	6.598307	25.390625	100	100	70	90	1	1	1	120	60
12/05/2023	06:47:00	3	1	Control	0.8372	49.545717	12.858073	21.728516	6.985677	28.792318	100	100	70	90	1	1	1	120	60
12/05/2023	06:50:00	4	1	Diesel	0.016687	40.310608	-0.16276	169.410807	23.688151	193.245443	100	100	70	90	1	1	1	120	60
12/05/2023	06:53:00	5	2	Ozone	0.001449	58.73342	14.673265	20.895127	5.273437	26.181806	100	100	70	90	1	1	1	120	60
12/05/2023	06:56:00	6	2	Combined	0.031339	38.304407	13.24056	22.392578	7.239583	29.664714	100	100	70	90	1	1	1	120	60
12/05/2023	06:59:00	8	2	Control	0	9.261449	14.249674	23.98763	8.671875	32.779948	100	100	70	90	1	1	1	120	60
[truncated: 10,169 more rows]
